# Supplementary material for: Multivalent interactions with CCR4–NOT and PABPC1 determine mRNA repression efficiency by tristetraprolin
Source: Nat Commun. 2025 Aug 13;16:7528. doi: 10.1038/s41467-025-62741-7 (PMC12350847; doi:10.1038/s41467-025-62741-7)
Supplement: Supplementary file 3 — Supplementary Data 1 [file 41467_2025_62741_MOESM3_ESM.xlsx]

## Sheet: Info
		Name	Origin	Expression host	Protein
		S1_TTP	human	E. coli	TTP
		S2_HEK-TTP	human	H. sapiens (HEK-293)	TTP
		S3_Sf21-TTP	human	S. frugiperda (Sf21)	TTP
		S4_Sf21-ZFP36L1	human	S. frugiperda (Sf21)	ZFP36L1
		S5_Sf21-ZFP36L2	human	S. frugiperda (Sf21)	ZFP36L2

## Sheet: Proteins
Sample	Accession	Protein	Gene	Coverage [%]	# Peptides	# PSMs	# Unique Peptides	# AAs	MW [kDa]	calc. pI	Score Sequest HT: Sequest HT	Modifications
S1_TTP	P26651	mRNA decay activator protein ZFP36	ZFP36	68	40	198	40	326	34	8.48	610.33
S1_TTP	P06493	Cyclin-dependent kinase 1	CDK1	3	1	5	1	297	34.1	8.4	11.83
S1_TTP	Q8IY37	Probable ATP-dependent RNA helicase DHX37	DHX37	1	1	4	1	1157	129.5	8.1	8.36
S1_TTP	Q9NU22	Midasin	MDN1	0	1	4	1	5596	632.4	5.68	7.89
S1_TTP	Q6EMK4	Vasorin	VASN	1	1	3	1	673	71.7	7.39	7.87
S1_TTP	P11940	Polyadenylate-binding protein 1	PABPC1	6	3	3	3	636	70.6	9.5	6.87
S1_TTP	Q9Y663	Heparan sulfate glucosamine 3-O-sulfotransferase 3A1	HS3ST3A1	5	1	2	1	406	44.9	9.5	5
S1_TTP	P11021	Endoplasmic reticulum chaperone BiP	HSPA5	3	2	2	2	654	72.3	5.16	4.87
S1_TTP	P21333	Filamin-A	FLNA	1	1	1	1	2647	280.6	6.06	2.91
S1_TTP	O95907	Monocarboxylate transporter 3	SLC16A8	5	1	1	1	504	52.3	5.67	2.64
S1_TTP	P17538	Chymotrypsinogen B	CTRB1	4	1	1	1	263	27.7	7.14	2.6
S1_TTP	Q9UIV1	CCR4-NOT transcription complex subunit 7	CNOT7	4	1	1	1	285	32.7	4.84	2.51
S1_TTP	P82673	Small ribosomal subunit protein mS35	MRPS35	2	1	1	1	323	36.8	8.24	2.43
S1_TTP	Q12802	A-kinase anchor protein 13	AKAP13	0	1	1	1	2813	307.4	5.24	2.04
S1_TTP	Q9UN75	Protocadherin alpha-12	PCDHA12	1	1	1	1	941	101.6	5.27	2.01
S1_TTP	Q8N4A0	Polypeptide N-acetylgalactosaminyltransferase 4	GALNT4	2	1	1	1	578	66.6	7.61	2.01	Phospho [S575]
S1_TTP	Q8NEE6	F-box and leucine-rich repeat protein 13	FBXL13	2	1	1	1	735	83.9	8.72	2.01
S1_TTP	P40939	Trifunctional enzyme subunit alpha, mitochondrial	HADHA	2	1	2	1	763	82.9	9.04	2	Phospho [S206(99)]
S1_TTP	P19022	Cadherin-2	CDH2	4	1	1	1	906	99.7	4.81	0	Phospho [Y195; T222]
S1_TTP	Q9UK96	F-box only protein 10	FBXO10	4	1	1	1	956	105.1	8.13	0
S2_HEK-TTP	P26651	mRNA decay activator protein ZFP36	ZFP36	67	37	205	37	326	34	8.48	539.36	Phospho [S34; S35; S41; S46; S60; S88(100); S93; S184; S186; S192; T196; S197]
S2_HEK-TTP	Q8IY37	Probable ATP-dependent RNA helicase DHX37	DHX37	1	1	9	1	1157	129.5	8.1	19.84
S2_HEK-TTP	Q9NU22	Midasin	MDN1	0	1	9	1	5596	632.4	5.68	19.75
S2_HEK-TTP	P06493	Cyclin-dependent kinase 1	CDK1	3	1	7	1	297	34.1	8.4	17.31
S2_HEK-TTP	P0DMV9	Heat shock 70 kDa protein 1B	HSPA1B	15	5	5	4	641	70	5.66	15.86
S2_HEK-TTP	Q6EMK4	Vasorin	VASN	1	1	5	1	673	71.7	7.39	13.66
S2_HEK-TTP	P11142	Heat shock cognate 71 kDa protein	HSPA8	8	3	3	2	646	70.9	5.52	6.98
S2_HEK-TTP	P49368	T-complex protein 1 subunit gamma	CCT3	4	1	2	1	545	60.5	6.49	5.49
S2_HEK-TTP	Q9Y663	Heparan sulfate glucosamine 3-O-sulfotransferase 3A1	HS3ST3A1	5	1	2	1	406	44.9	9.5	4.93
S2_HEK-TTP	P17538	Chymotrypsinogen B	CTRB1	4	1	2	1	263	27.7	7.14	4.89
S2_HEK-TTP	P11021	Endoplasmic reticulum chaperone BiP	HSPA5	5	2	2	2	654	72.3	5.16	4.68
S2_HEK-TTP	P07437	Tubulin beta chain	TUBB	6	2	2	2	444	49.6	4.89	4.63
S2_HEK-TTP	Q14974	Importin subunit beta-1	KPNB1	2	1	1	1	876	97.1	4.78	3.09
S2_HEK-TTP	Q8NHX9	Two pore channel protein 2	TPCN2	5	1	2	1	752	85.2	7.09	2.95	Phospho [T519(93.4); Y523(93.4)]
S2_HEK-TTP	P21333	Filamin-A	FLNA	1	1	1	1	2647	280.6	6.06	2.84
S2_HEK-TTP	P07900	Heat shock protein HSP 90-alpha	HSP90AA1	2	1	1	1	732	84.6	5.02	2.81
S2_HEK-TTP	P68104	Elongation factor 1-alpha 1	EEF1A1	7	1	1	1	462	50.1	9.01	2.78
S2_HEK-TTP	O95907	Monocarboxylate transporter 3	SLC16A8	5	1	1	1	504	52.3	5.67	2.66
S2_HEK-TTP	P37023	Serine/threonine-protein kinase receptor R3	ACVRL1	5	1	1	1	503	56.1	7.61	2.66	Met-loss [N-Term]
S2_HEK-TTP	Q9H173	Nucleotide exchange factor SIL1	SIL1	3	1	1	1	461	52.1	5.36	2.58
S2_HEK-TTP	A4D2B8	Putative postmeiotic segregation increased 2-like protein 1	PMS2P1	5	1	1	1	440	47.5	8.41	2.46
S2_HEK-TTP	Q8IYS1	Xaa-Arg dipeptidase	PM20D2	2	1	1	1	436	47.7	5.85	2.43
S2_HEK-TTP	Q6ICG8	Postacrosomal sheath WW domain-binding protein	WBP2NL	4	1	1	1	309	31.9	7.84	2.38
S2_HEK-TTP	Q6PRD7	Cementoblastoma-derived protein 1	CEMP1	12	1	1	1	247	25.9	9.54	2.36
S2_HEK-TTP	P10809	60 kDa heat shock protein, mitochondrial	HSPD1	2	1	1	1	573	61	5.87	2.09
S2_HEK-TTP	Q12802	A-kinase anchor protein 13	AKAP13	0	1	1	1	2813	307.4	5.24	2.07
S2_HEK-TTP	P50990	T-complex protein 1 subunit theta	CCT8	2	1	1	1	548	59.6	5.6	2.03
S2_HEK-TTP	P82673	Small ribosomal subunit protein mS35	MRPS35	2	1	1	1	323	36.8	8.24	1.99
S2_HEK-TTP	P50991	T-complex protein 1 subunit delta	CCT4	2	1	1	1	539	57.9	7.83	1.96
S2_HEK-TTP	Q9NTJ3	Structural maintenance of chromosomes protein 4	SMC4	1	1	1	1	1288	147.1	6.79	1.93
S2_HEK-TTP	A5A3E0	POTE ankyrin domain family member F	POTEF	1	1	1	1	1075	121.4	6.2	1.91
S2_HEK-TTP	Q2T9J0	Peroxisomal leader peptide-processing protease	TYSND1	5	1	2	1	566	59.3	6.2	0	Phospho [S385; T386; S390]
S2_HEK-TTP	Q96F05	Uncharacterized protein C11orf24	C11orf24	8	1	2	1	449	46.1	5.87	0
S2_HEK-TTP	Q9NP91	Sodium- and chloride-dependent transporter XTRP3	SLC6A20	5	1	1	1	592	65.9	6.65	0
S3_Sf21-TTP	P26651	mRNA decay activator protein ZFP36	ZFP36	59	36	246	35	326	34	8.48	658.88	Phospho [S39; S41; S43; S45; S46; S60; S88; S90; T92; S93; T95; S186; S192; T196; S197; T271]
S3_Sf21-TTP	Q9NU22	Midasin	MDN1	0	1	6	1	5596	632.4	5.68	12.39
S3_Sf21-TTP	P47974	mRNA decay activator protein ZFP36L2	ZFP36L2	9	4	4	3	494	51	8.16	9.82
S3_Sf21-TTP	Q8IY37	Probable ATP-dependent RNA helicase DHX37	DHX37	1	1	4	1	1157	129.5	8.1	8.53
S3_Sf21-TTP	P06493	Cyclin-dependent kinase 1	CDK1	3	1	3	1	297	34.1	8.4	7.31
S3_Sf21-TTP	Q6EMK4	Vasorin	VASN	1	1	2	1	673	71.7	7.39	5.16
S3_Sf21-TTP	Q99941	Cyclic AMP-dependent transcription factor ATF-6 beta	ATF6B	6	1	1	1	703	76.7	6.27	3.21	Phospho [T239(97.8)]
S3_Sf21-TTP	Q8IU60	m7GpppN-mRNA hydrolase	DCP2	10	1	1	1	420	48.4	8	3.04	Phospho [S26(100)]
S3_Sf21-TTP	P17538	Chymotrypsinogen B	CTRB1	4	1	1	1	263	27.7	7.14	2.78
S3_Sf21-TTP	P82673	Small ribosomal subunit protein mS35	MRPS35	2	1	1	1	323	36.8	8.24	2.62
S3_Sf21-TTP	P42858	Huntingtin	HTT	1	1	1	1	3142	347.4	6.2	2.31	Phospho [S1685(99.8)]
S3_Sf21-TTP	Q6PRD7	Cementoblastoma-derived protein 1	CEMP1	12	1	1	1	247	25.9	9.54	2.31	Phospho [S84(98.2)]
S3_Sf21-TTP	Q16563	Synaptophysin-like protein 1	SYPL1	6	1	1	1	259	28.5	8.43	2.18	Phospho [S13]; Met-loss [N-Term]
S3_Sf21-TTP	Q7L4P6	BEN domain-containing protein 5	BEND5	2	1	1	1	421	48.2	6.2	2.07
S3_Sf21-TTP	Q5XPI4	E3 ubiquitin-protein ligase RNF123	RNF123	1	1	1	1	1314	148.4	6.74	1.9
S3_Sf21-TTP	Q3C1V0	Membrane-spanning 4-domains subfamily A member 18	MS4A18	8	1	5	1	400	42.1	7.97	0
S5_Sf21-L2	P47974	mRNA decay activator protein ZFP36L2	ZFP36L2	65	49	261	44	494	51	8.16	858.36	Phospho [S57; S59; S70; S73; S75; S123; S125; S261; S265; S276; S282; T284; S440; S448]
S5_Sf21-L2	Q07352	mRNA decay activator protein ZFP36L1	ZFP36L1	17	6	22	1	338	36.3	7.96	57.61
S5_Sf21-L2	P11142	Heat shock cognate 71 kDa protein	HSPA8	16	10	17	2	646	70.9	5.52	49.93
S5_Sf21-L2	P54652	Heat shock-related 70 kDa protein 2	HSPA2	16	9	16	1	639	70	5.74	47.8
S5_Sf21-L2	P11021	Endoplasmic reticulum chaperone BiP	HSPA5	12	6	9	4	654	72.3	5.16	25.35
S5_Sf21-L2	P34931	Heat shock 70 kDa protein 1-like	HSPA1L	9	4	8	1	641	70.3	6.02	23.96
S5_Sf21-L2	P17066	Heat shock 70 kDa protein 6	HSPA6	7	4	6	1	643	71	6.14	17.14
S5_Sf21-L2	Q6EMK4	Vasorin	VASN	1	1	3	1	673	71.7	7.39	7.36
S5_Sf21-L2	Q8IY37	Probable ATP-dependent RNA helicase DHX37	DHX37	1	1	3	1	1157	129.5	8.1	6.49
S5_Sf21-L2	Q9NU22	Midasin	MDN1	0	1	3	1	5596	632.4	5.68	6.23
S5_Sf21-L2	P17538	Chymotrypsinogen B	CTRB1	4	1	2	1	263	27.7	7.14	4.99
S5_Sf21-L2	P62258	14-3-3 protein epsilon	YWHAE	10	2	2	1	255	29.2	4.74	4.25
S5_Sf21-L2	P31946	14-3-3 protein beta/alpha	YWHAB	7	2	2	1	246	28.1	4.83	3.91
S5_Sf21-L2	Q9UQ35	Serine/arginine repetitive matrix protein 2	SRRM2	0	1	1	1	2752	299.4	12.06	2.41
S5_Sf21-L2	P06493	Cyclin-dependent kinase 1	CDK1	3	1	1	1	297	34.1	8.4	2.39
S5_Sf21-L2	P38646	Stress-70 protein, mitochondrial	HSPA9	2	1	1	1	679	73.6	6.16	2.31
S5_Sf21-L2	P28328	Peroxisome biogenesis factor 2	PEX2	2	1	1	1	305	34.8	8.66	2.18
S5_Sf21-L2	Q06495	Sodium-dependent phosphate transport protein 2A	SLC34A1	2	1	1	1	639	68.9	8.69	2.04	Phospho [T623; S625]
S5_Sf21-L2	P11498	Pyruvate carboxylase, mitochondrial	PC	1	1	1	1	1178	129.6	6.84	2.04
S5_Sf21-L2	P40939	Trifunctional enzyme subunit alpha, mitochondrial	HADHA	2	1	2	1	763	82.9	9.04	2.02	Phospho [S206(99.1)]
S5_Sf21-L2	Q9ULE4	Protein FAM184B	FAM184B	1	1	1	1	1060	121	6.18	1.99
S5_Sf21-L2	Q9Y5L4	Mitochondrial import inner membrane translocase subunit Tim13	TIMM13	8	1	1	1	95	10.5	8.18	1.95
S5_Sf21-L2	Q96JP0	Protein fem-1 homolog C	FEM1C	1	1	1	1	617	68.6	7.68	1.92
S5_Sf21-L2	Q9UGU0	Transcription factor 20	TCF20	2	1	2	1	1960	211.6	9.04	0
S5_Sf21-L2	Q8NGI4	Olfactory receptor 4D11	OR4D11	12	1	1	1	311	34.9	8.75	0	Phospho [T245; T248]
S4_Sf21-L1	Q07352	mRNA decay activator protein ZFP36L1	ZFP36L1	46	16	127	16	338	36.3	7.96	367.53	Phospho [S90]
S4_Sf21-L1	P11142	Heat shock cognate 71 kDa protein	HSPA8	15	10	19	3	646	70.9	5.52	51.48
S4_Sf21-L1	P54652	Heat shock-related 70 kDa protein 2	HSPA2	13	8	15	1	639	70	5.74	43.51
S4_Sf21-L1	P11021	Endoplasmic reticulum chaperone BiP	HSPA5	8	5	10	3	654	72.3	5.16	24.68
S4_Sf21-L1	P34931	Heat shock 70 kDa protein 1-like	HSPA1L	9	4	8	1	641	70.3	6.02	21.15
S4_Sf21-L1	Q13885	Tubulin beta-2A chain	TUBB2A	18	5	5	3	445	49.9	4.89	15.49
S4_Sf21-L1	P04350	Tubulin beta-4A chain	TUBB4A	19	4	4	2	444	49.6	4.88	13.04
S4_Sf21-L1	P62258	14-3-3 protein epsilon	YWHAE	22	4	4	4	255	29.2	4.74	10.35
S4_Sf21-L1	Q9Y5L4	Mitochondrial import inner membrane translocase subunit Tim13	TIMM13	8	1	3	1	95	10.5	8.18	6.51
S4_Sf21-L1	P62829	Large ribosomal subunit protein uL14	RPL23	21	2	2	2	140	14.9	10.51	5.34
S4_Sf21-L1	Q05639	Elongation factor 1-alpha 2	EEF1A2	4	2	2	2	463	50.4	9.03	4.49
S4_Sf21-L1	P82673	Small ribosomal subunit protein mS35	MRPS35	2	1	1	1	323	36.8	8.24	2.84
S4_Sf21-L1	Q06830	Peroxiredoxin-1	PRDX1	6	1	1	1	199	22.1	8.13	2.27
S4_Sf21-L1	P48735	Isocitrate dehydrogenase [NADP], mitochondrial	IDH2	2	1	1	1	452	50.9	8.69	2.1
S4_Sf21-L1	Q9NQX1	PR domain zinc finger protein 5	PRDM5	2	1	1	1	630	73	8.81	2.07
S4_Sf21-L1	P0DPH8	Tubulin alpha-3D chain	TUBA3D	2	1	1	1	450	49.9	5.1	2.02

## Sheet: Peptides_ALL
Sample	Master Protein Accessions	Protein	Gene	Annotated Sequence	Modifications	Positions in Master Proteins	Modifications in Master Proteins	# PSMs	XCorr (by Search Engine): Sequest HT	# Missed Cleavages	Theo. MH+ [Da]	Found in Sample: [S1] F1: Sample, Trypsin	Found in Sample: [S6] F6: Sample, Gel-Trypsin	Found in Sample: [S11] F11: Sample, 4-Enzyme
S1_TTP	P26651	mRNA decay activator protein ZFP36	ZFP36	[R].LGPELSPSPTSPTATSTTPSR.[Y]		P26651 [83-103]		35	6.12	0	2084.05	High	High	Not Found
S1_TTP	P26651	mRNA decay activator protein ZFP36	ZFP36	[R].STSLVEGR.[S]		P26651 [58-65]		15	2.27	0	848.447	High	High	Not Found
S1_TTP	P26651	mRNA decay activator protein ZFP36	ZFP36	[R].QSISFSGLPSGR.[R]		P26651 [183-194]		15	3.12	0	1235.64	High	High	Not Found
S1_TTP	P26651	mRNA decay activator protein ZFP36	ZFP36	[R].CHFIHNPSEDLAAPGHPPVLR.[Q]	1xCarbamidomethyl [C1]	P26651 [162-182]		14	5.43	0	2364.17	High	Not Found	Not Found
S1_TTP	P26651	mRNA decay activator protein ZFP36	ZFP36	[R].SCGWVPPPPGFAPLAPR.[L]	1xCarbamidomethyl [C2]	P26651 [66-82]		14	5.67	0	1805.92	High	Not Found	Not Found
S1_TTP	P26651	mRNA decay activator protein ZFP36	ZFP36	[R].ATPISVWGPLGGLVR.[T]		P26651 [256-270]		11	3.6	0	1522.87	High	High	Not Found
S1_TTP	P26651	mRNA decay activator protein ZFP36	ZFP36	[K].CQFAHGLGELR.[Q]	1xCarbamidomethyl [C1]	P26651 [124-134]		8	3.37	0	1287.63	High	Not Found	Not Found
S1_TTP	P26651	mRNA decay activator protein ZFP36	ZFP36	[F].IHNPSEDLAAPGHPPVLRQSISF.[S]		P26651 [165-187]		8	5.62	2	2482.28	Not Found	Not Found	High
S1_TTP	P26651	mRNA decay activator protein ZFP36	ZFP36	[S].LVEGRSCGWVPPPPG.[F]	1xCarbamidomethyl [C7]	P26651 [61-75]		6	2.73	2	1607.8	Not Found	Not Found	High
S1_TTP	P26651	mRNA decay activator protein ZFP36	ZFP36	[E].LSPSPTSPTATSTTPSRYKTE.[L]		P26651 [87-107]		6	6.14	0	2209.1	Not Found	Not Found	High
S1_TTP	P26651	mRNA decay activator protein ZFP36	ZFP36	[R].RLPIFNR.[I]		P26651 [315-321]		6	2.38	1	915.552	Not Found	High	Not Found
S1_TTP	P26651	mRNA decay activator protein ZFP36	ZFP36	[R].QSISFSGLPSGRR.[T]		P26651 [183-195]		5	3.72	1	1391.74	Not Found	High	Not Found
S1_TTP	P26651	mRNA decay activator protein ZFP36	ZFP36	[A].TPISVWGPLGGLVRTP.[S]		P26651 [257-272]		5	4.05	2	1649.94	Not Found	Not Found	High
S1_TTP	P06493	Cyclin-dependent kinase 1	CDK1	[I].REISLLKELR.[H]		P06493 [50-59]		5	2.48	2	1256.77	Not Found	High	Not Found
S1_TTP	Q8IY37	Probable ATP-dependent RNA helicase DHX37	DHX37	[Y].TDILIGLLSR.[I]		Q8IY37 [381-390]		4	2.21	0	1100.67	Not Found	High	Not Found
S1_TTP	P26651	mRNA decay activator protein ZFP36	ZFP36	[R].RATPISVWGPLGGLVR.[T]		P26651 [255-270]		4	3.99	1	1678.98	Not Found	High	Not Found
S1_TTP	Q9NU22	Midasin	MDN1	[A].ISELLERLK.[S]		Q9NU22 [4578-4586]		4	2.08	1	1100.67	Not Found	High	Not Found
S1_TTP	P26651	mRNA decay activator protein ZFP36	ZFP36	[E].SLLSLSPDVPVPSDHGGTE.[S]		P26651 [9-27]		4	3.57	2	1906.94	Not Found	Not Found	High
S1_TTP	P26651	mRNA decay activator protein ZFP36	ZFP36	[S].LSPDVPVPSDHGGTESSPGWGSSGPWS.[L]		P26651 [13-39]		3	3.08	2	2679.2	Not Found	Not Found	High
S1_TTP	P26651	mRNA decay activator protein ZFP36	ZFP36	[R].RDPTPVCCPSCR.[R]	3xCarbamidomethyl [C7; C8; C11]	P26651 [243-254]		3	3.96	1	1504.65	High	Not Found	Not Found
S1_TTP	P26651	mRNA decay activator protein ZFP36	ZFP36	[S].LSPSDSSPSGVTSRLPGRSTS.[L]		P26651 [40-60]		3	2.8	2	2075.04	Not Found	Not Found	High
S1_TTP	P26651	mRNA decay activator protein ZFP36	ZFP36	[R].DPTPVCCPSCR.[R]	3xCarbamidomethyl [C6; C7; C10]	P26651 [244-254]		3	2.82	0	1348.54	High	Not Found	Not Found
S1_TTP	P26651	mRNA decay activator protein ZFP36	ZFP36	[L].SLSPDVPVPSDHGGTESSPGWGSSGPW.[S]		P26651 [12-38]		3	3.63	2	2679.2	Not Found	Not Found	High
S1_TTP	P26651	mRNA decay activator protein ZFP36	ZFP36	[E].SSPGWGSSGPWSLSPSDSSPSGVTSRLPGRSTSLVE.[G]		P26651 [28-63]		3	4.87	1	3588.72	Not Found	Not Found	High
S1_TTP	Q6EMK4	Vasorin	VASN	[D].TLDRLLELK.[L]		Q6EMK4 [146-154]		3	2.79	1	1100.67	Not Found	High	Not Found
S1_TTP	P26651	mRNA decay activator protein ZFP36	ZFP36	[E].LCRTFSE.[S]	1xCarbamidomethyl [C2]	P26651 [108-114]		2	2.29	0	912.424	Not Found	Not Found	High
S1_TTP	P26651	mRNA decay activator protein ZFP36	ZFP36	[P].VLRQSISFSGLP.[S]		P26651 [180-191]		2	2.64	0	1303.74	Not Found	Not Found	High
S1_TTP	P26651	mRNA decay activator protein ZFP36	ZFP36	[R].LGPELSPSPTSPTATSTTPSRYKTE.[L]		P26651 [83-107]		2	5.87	2	2605.3	Not Found	Not Found	High
S1_TTP	P26651	mRNA decay activator protein ZFP36	ZFP36	[P].ISVWGPLGGLVRTP.[S]		P26651 [259-272]		2	2.76	1	1451.84	Not Found	Not Found	High
S1_TTP	P40939	Trifunctional enzyme subunit alpha, mitochondrial	HADHA	[V].GVPAALDMMLTGRSIRADR.[A]	1xPhospho [S14(99)]	P40939 [193-211]	P40939 1xPhospho [S206(99)]	2	2	2	2110.03	Not Found	High	Not Found
S1_TTP	Q9Y663	Heparan sulfate glucosamine 3-O-sulfotransferase 3A1	HS3ST3A1	[L].AWYRDLMPRTLDGQITMEK.[T]		Q9Y663 [197-215]		2	2.63	2	2324.15	Not Found	High	Not Found
S1_TTP	P26651	mRNA decay activator protein ZFP36	ZFP36	[P].LGGLVRTP.[S]		P26651 [265-272]		2	2.31	0	812.499	Not Found	Not Found	High
S1_TTP	P26651	mRNA decay activator protein ZFP36	ZFP36	[P].RLGPELSP.[S]		P26651 [82-89]		1	2.13	1	868.489	Not Found	Not Found	High
S1_TTP	P17538	Chymotrypsinogen B	CTRB1	[W].QVSLQDKTGF.[H]		P17538 [48-57]		1	2.6	1	1122.58	Not Found	Not Found	High
S1_TTP	P26651	mRNA decay activator protein ZFP36	ZFP36	[L].VEGRSCGWVPPPPG.[F]	1xCarbamidomethyl [C6]	P26651 [62-75]		1	2.1	1	1494.72	Not Found	Not Found	High
S1_TTP	Q12802	A-kinase anchor protein 13	AKAP13	[V].VGPVSLPR.[R]		Q12802 [2456-2463]		1	2.04	0	824.499	Not Found	High	Not Found
S1_TTP	P26651	mRNA decay activator protein ZFP36	ZFP36	[P].RLGPELSPSPTSPTATSTTPSR.[Y]		P26651 [82-103]		1	2.34	1	2240.15	Not Found	High	Not Found
S1_TTP	P26651	mRNA decay activator protein ZFP36	ZFP36	[F].SAAPGTPLAR.[R]		P26651 [233-242]		1	1.98	0	940.521	Not Found	High	Not Found
S1_TTP	P11940	Polyadenylate-binding protein 1	PABPC1	[R].SLGYAYVNFQQPADAER.[A]		P11940 [51-67]		1	2.19	0	1928.91	High	Not Found	Not Found
S1_TTP	Q9UIV1	CCR4-NOT transcription complex subunit 7	CNOT7	[R].SNADYQYQLLR.[C]		Q9UIV1 [56-66]		1	2.51	0	1370.67	High	Not Found	Not Found
S1_TTP	P11940	Polyadenylate-binding protein 1	PABPC1	[R].ALDTMNFDVIK.[G]		P11940 [68-78]		1	2.68	0	1266.64	High	Not Found	Not Found
S1_TTP	O95907	Monocarboxylate transporter 3	SLC16A8	[L].ANGLAAAGSPVFLSALSPLGQQLLER.[F]		O95907 [145-170]		1	2.64	0	2580.41	Not Found	High	Not Found
S1_TTP	P26651	mRNA decay activator protein ZFP36	ZFP36	[L].APRLGPELSPSPTSPTATSTTPSRY.[K]		P26651 [80-104]		1	3.9	2	2571.3	Not Found	Not Found	High
S1_TTP	Q9UN75	Protocadherin alpha-12	PCDHA12	[K].CMFSINPDTGEIR.[I]	1xCarbamidomethyl [C1]	Q9UN75 [291-303]		1	2.01	0	1539.69	High	Not Found	Not Found
S1_TTP	P19022	Cadherin-2	CDH2	[R].DKNLSLRYSVTGPGADQPPTGIFIINPISGQLSVTKPLDR.[E]	2xPhospho [S5(97.7); S/Y/T]	P19022 [188-227]	P19022 2xPhospho [Y195; T222]	1	2.96	2	4425.23	High	Not Found	Not Found
S1_TTP	Q8N4A0	Polypeptide N-acetylgalactosaminyltransferase 4	GALNT4	[L].DKNQIWSFEK.[-]	1xPhospho [S7]	Q8N4A0 [569-578]	Q8N4A0 1xPhospho [S575]	1	2.01	2	1374.61	Not Found	Not Found	High
S1_TTP	P11940	Polyadenylate-binding protein 1	PABPC1	[K].FGPALSVK.[V]		P11940 [214-221]		1	2	0	818.477	High	Not Found	Not Found
S1_TTP	P26651	mRNA decay activator protein ZFP36	ZFP36	[H].FIHNPSED.[L]		P26651 [164-171]		1	1.9	1	958.426	Not Found	Not Found	High
S1_TTP	P21333	Filamin-A	FLNA	[K].FNGTHIPGSPFKIRVGEPGHGGDPGLVSAYGAGLEGG.[V]		P21333 [2406-2442]		1	2.91	2	3604.79	Not Found	High	Not Found
S1_TTP	Q9UK96	F-box only protein 10	FBXO10	[V].GQGKLGEVALLASIDQHCSTTRLCNLVFTPAWFSPIMYK.[T]	2xCarbamidomethyl [C18; C24]; 1xOxidation [M37]	Q9UK96 [157-195]		1	2.76	2	4425.22	Not Found	High	Not Found
S1_TTP	P26651	mRNA decay activator protein ZFP36	ZFP36	[E].GRSCGWVPPPPGFAPLAPRLGPE.[L]	1xCarbamidomethyl [C4]	P26651 [64-86]		1	2.72	0	2415.24	Not Found	Not Found	High
S1_TTP	P26651	mRNA decay activator protein ZFP36	ZFP36	[S].PPPPGDLPLSPSAFSAAPGTPLAR.[R]		P26651 [219-242]		1	3.47	0	2313.22	Not Found	High	Not Found
S1_TTP	P26651	mRNA decay activator protein ZFP36	ZFP36	[C].HFIHNPSEDLAAPGHPPVLR.[Q]		P26651 [163-182]		1	2.64	0	2204.14	Not Found	High	Not Found
S1_TTP	P82673	Small ribosomal subunit protein mS35	MRPS35	[K].KHCEALK.[D]	1xCarbamidomethyl [C3]	P82673 [121-127]		1	2.43	1	885.461	High	Not Found	Not Found
S1_TTP	P26651	mRNA decay activator protein ZFP36	ZFP36	[F].IHNPSEDLAAPGHPPVL.[R]		P26651 [165-181]		1	2.79	1	1763.91	Not Found	Not Found	High
S1_TTP	P11021	Endoplasmic reticulum chaperone BiP	HSPA5	[R].IINEPTAAAIAYGLDK.[KRG]		P11021 [198-213]		1	2.24	0	1659.9	High	Not Found	Not Found
S1_TTP	P11021	Endoplasmic reticulum chaperone BiP	HSPA5	[R].IINEPTAAAIAYGLDKR.[E]		P11021 [198-214]		1	2.63	1	1816	High	Not Found	Not Found
S1_TTP	P26651	mRNA decay activator protein ZFP36	ZFP36	[D].LPLSPSAFSAAPGTPLAR.[R]		P26651 [225-242]		1	2.62	0	1752.96	Not Found	High	Not Found
S1_TTP	P26651	mRNA decay activator protein ZFP36	ZFP36	[Y].LQGRCPY.[G]	1xCarbamidomethyl [C5]	P26651 [152-158]		1	2.13	1	893.43	Not Found	Not Found	High
S1_TTP				[Q].VTVHKPHIPAFTMGIKHSLHLCPLVIDIRD.[-]	1xCarbamidomethyl [C22]; 2xPhospho [T2(100); S18(97.3)]			1	2.9	2	3604.81	Not Found	High	Not Found
S1_TTP	Q8NEE6	F-box and leucine-rich repeat protein 13	FBXL13	[E].LSVSECYRITDD.[G]	1xCarbamidomethyl [C6]	Q8NEE6 [559-570]		1	2.01	2	1457.66	Not Found	Not Found	High
S1_TTP	P26651	mRNA decay activator protein ZFP36	ZFP36	[G].LVRTPSVQS.[L]		P26651 [268-276]		1	2.09	2	986.563	Not Found	Not Found	High
S1_TTP	P26651	mRNA decay activator protein ZFP36	ZFP36	[C].GWVPPPPGFAPLAPR.[L]		P26651 [68-82]		1	1.92	0	1558.85	Not Found	High	Not Found
S2_HEK-TTP	P26651	mRNA decay activator protein ZFP36	ZFP36	[R].LGPELSPSPTSPTATSTTPSR.[Y]	1xPhospho [S11(100)]	P26651 [83-103]	P26651 1xPhospho [S93(100)]	36	6.19	0	2164.02	High	High	Not Found
S2_HEK-TTP	P26651	mRNA decay activator protein ZFP36	ZFP36	[R].LGPELSPSPTSPTATSTTPSR.[Y]		P26651 [83-103]		15	6.05	0	2084.05	High	High	Not Found
S2_HEK-TTP	P26651	mRNA decay activator protein ZFP36	ZFP36	[E].LSPSPTSPTATSTTPSRYKTE.[L]	1xPhospho [S/T]	P26651 [87-107]	P26651 1xPhospho [S/T]	12	5.28	0	2289.06	Not Found	Not Found	High
S2_HEK-TTP	P26651	mRNA decay activator protein ZFP36	ZFP36	[R].QSISFSGLPSGR.[R]		P26651 [183-194]		11	3.14	0	1235.64	High	High	Not Found
S2_HEK-TTP	P26651	mRNA decay activator protein ZFP36	ZFP36	[R].LGPELSPSPTSPTATSTTPSR.[Y]	2xPhospho [S6(100); S11(99.5)]	P26651 [83-103]	P26651 2xPhospho [S88(100); S93(99.5)]	11	4.73	0	2243.98	Not Found	High	Not Found
S2_HEK-TTP	P26651	mRNA decay activator protein ZFP36	ZFP36	[F].IHNPSEDLAAPGHPPVLRQSISF.[S]		P26651 [165-187]		11	5.73	2	2482.28	Not Found	Not Found	High
S2_HEK-TTP	Q9NU22	Midasin	MDN1	[A].ISELLERLK.[S]		Q9NU22 [4578-4586]		9	2.46	1	1100.67	Not Found	High	Not Found
S2_HEK-TTP	Q8IY37	Probable ATP-dependent RNA helicase DHX37	DHX37	[Y].TDILIGLLSR.[I]		Q8IY37 [381-390]		9	2.35	0	1100.67	Not Found	High	Not Found
S2_HEK-TTP	P26651	mRNA decay activator protein ZFP36	ZFP36	[R].RLPIFNR.[I]		P26651 [315-321]		8	2.75	1	915.552	Not Found	High	Not Found
S2_HEK-TTP	P06493	Cyclin-dependent kinase 1	CDK1	[I].REISLLKELR.[H]		P06493 [50-59]		7	2.65	2	1256.77	Not Found	High	Not Found
S2_HEK-TTP	P26651	mRNA decay activator protein ZFP36	ZFP36	[R].SCGWVPPPPGFAPLAPR.[L]	1xCarbamidomethyl [C2]	P26651 [66-82]		7	4.83	0	1805.92	High	Not Found	Not Found
S2_HEK-TTP	P26651	mRNA decay activator protein ZFP36	ZFP36	[S].ISFSGLPSGRRTSPPPPG.[L]	1xPhospho [S/T]	P26651 [185-202]	P26651 1xPhospho [S/T]	6	2.6	2	1889.93	Not Found	Not Found	High
S2_HEK-TTP				[K].ESIILKLER.[N]				6	2.25	1	1100.67	Not Found	High	Not Found
S2_HEK-TTP	P26651	mRNA decay activator protein ZFP36	ZFP36	[R].STSLVEGR.[S]		P26651 [58-65]		5	2.18	0	848.447	High	High	Not Found
S2_HEK-TTP	P26651	mRNA decay activator protein ZFP36	ZFP36	[R].RATPISVWGPLGGLVR.[T]		P26651 [255-270]		5	4.15	1	1678.98	Not Found	High	Not Found
S2_HEK-TTP	Q6EMK4	Vasorin	VASN	[D].TLDRLLELK.[L]		Q6EMK4 [146-154]		5	2.85	1	1100.67	Not Found	High	Not Found
S2_HEK-TTP	P26651	mRNA decay activator protein ZFP36	ZFP36	[R].QSISFSGLPSGR.[R]	1xPhospho [S4(100)]	P26651 [183-194]	P26651 1xPhospho [S186(100)]	5	3.05	0	1315.6	High	High	Not Found
S2_HEK-TTP	P26651	mRNA decay activator protein ZFP36	ZFP36	[F].IHNPSEDLAAPGHPPVL.[R]		P26651 [165-181]		4	2.95	1	1763.91	Not Found	Not Found	High
S2_HEK-TTP	P26651	mRNA decay activator protein ZFP36	ZFP36	[A].TPISVWGPLGGLVRTP.[S]		P26651 [257-272]		4	3.95	2	1649.94	Not Found	Not Found	High
S2_HEK-TTP	P26651	mRNA decay activator protein ZFP36	ZFP36	[R].LGPELSPSPTSPTATSTTPSRYK.[T]	1xPhospho [S11(97.7)]	P26651 [83-105]	P26651 1xPhospho [S93(97.7)]	4	2.46	1	2455.18	Not Found	High	Not Found
S2_HEK-TTP	P26651	mRNA decay activator protein ZFP36	ZFP36	[R].ATPISVWGPLGGLVR.[T]		P26651 [256-270]		4	3.64	0	1522.87	High	High	Not Found
S2_HEK-TTP	P26651	mRNA decay activator protein ZFP36	ZFP36	[P].VLRQSISFSGLP.[S]		P26651 [180-191]		4	2.9	0	1303.74	Not Found	Not Found	High
S2_HEK-TTP	P26651	mRNA decay activator protein ZFP36	ZFP36	[F].IHNPSEDLAAPGHPPVLRQSISF.[S]	1xPhospho [S]	P26651 [165-187]	P26651 1xPhospho [S]	4	3.73	2	2562.25	Not Found	Not Found	High
S2_HEK-TTP	P26651	mRNA decay activator protein ZFP36	ZFP36	[R].DPTPVCCPSCR.[R]	3xCarbamidomethyl [C6; C7; C10]	P26651 [244-254]		4	2.85	0	1348.54	High	Not Found	Not Found
S2_HEK-TTP	P26651	mRNA decay activator protein ZFP36	ZFP36	[E].SLLSLSPDVPVPSDHGGTE.[S]		P26651 [9-27]		3	3.46	2	1906.94	Not Found	Not Found	High
S2_HEK-TTP	P26651	mRNA decay activator protein ZFP36	ZFP36	[S].LVEGRSCGWVPPPPG.[F]	1xCarbamidomethyl [C7]	P26651 [61-75]		3	3.03	2	1607.8	Not Found	Not Found	High
S2_HEK-TTP	P26651	mRNA decay activator protein ZFP36	ZFP36	[E].SSPGWGSSGPWSLSPSDSSPSGVTSRLPGRSTSLVE.[G]	1xPhospho [S/T]	P26651 [28-63]	P26651 1xPhospho [S]	3	2.57	1	3668.69	Not Found	Not Found	High
S2_HEK-TTP	P26651	mRNA decay activator protein ZFP36	ZFP36	[P].LGGLVRTP.[S]		P26651 [265-272]		3	2.23	0	812.499	Not Found	Not Found	High
S2_HEK-TTP	Q2T9J0	Peroxisomal leader peptide-processing protease	TYSND1	[E].AARVLVRSTTPKSVAIWGRVVFATQE.[T]	2xPhospho [S/T]	Q2T9J0 [378-403]	Q2T9J0 2xPhospho [S390; S/T]	2	2.6	0	3002.54	Not Found	Not Found	High
S2_HEK-TTP	P26651	mRNA decay activator protein ZFP36	ZFP36	[S].LSPDVPVPSDHGGTESSPGWGSSGPWS.[L]		P26651 [13-39]		2	4.81	2	2679.2	Not Found	Not Found	High
S2_HEK-TTP	P49368	T-complex protein 1 subunit gamma	CCT3	[K].ISIPVDISDSDMMLNIINSSITTK.[A]		P49368 [140-163]		2	3.35	0	2607.33	High	Not Found	Not Found
S2_HEK-TTP	P26651	mRNA decay activator protein ZFP36	ZFP36	[L].APRLGPELSPSPTSPTATSTTPSRY.[K]	1xPhospho [S14]	P26651 [80-104]	P26651 1xPhospho [S93]	2	5.96	2	2651.27	Not Found	Not Found	High
S2_HEK-TTP	Q9Y663	Heparan sulfate glucosamine 3-O-sulfotransferase 3A1	HS3ST3A1	[L].AWYRDLMPRTLDGQITMEK.[T]		Q9Y663 [197-215]		2	2.6	2	2324.15	Not Found	High	Not Found
S2_HEK-TTP	Q8NHX9	Two pore channel protein 2	TPCN2	[K].VFALGLRGYLSYPSNVFDGLLTVVLLVLEISTLAVYRLPH.[P]	3xPhospho [T32(93.4); Y36(93.4); T/S/Y]	Q8NHX9 [488-527]	Q8NHX9 3xPhospho [T519(93.4); Y523(93.4); T/S/Y]	2	2.95	2	4658.39	Not Found	High	Not Found
S2_HEK-TTP	P26651	mRNA decay activator protein ZFP36	ZFP36	[R].LGPELSPSPTSPTATSTTPSRYKTE.[L]	1xPhospho [T/S]	P26651 [83-107]	P26651 1xPhospho [T/S]	2	5.71	2	2685.27	Not Found	Not Found	High
S2_HEK-TTP	P26651	mRNA decay activator protein ZFP36	ZFP36	[P].IFNRISVSE.[-]		P26651 [318-326]		2	2.8	0	1064.57	Not Found	Not Found	High
S2_HEK-TTP	Q96F05	Uncharacterized protein C11orf24	C11orf24	[P].VVNTTNKSTPMPSNTTPEPAPTPTVVTTTKAQAR.[E]	1xPhospho [T/S]	Q96F05 [266-299]		2	2.65	2	3617.79	Not Found	High	Not Found
S2_HEK-TTP	P17538	Chymotrypsinogen B	CTRB1	[W].QVSLQDKTGF.[H]		P17538 [48-57]		2	2.7	1	1122.58	Not Found	Not Found	High
S2_HEK-TTP	P07900	Heat shock protein HSP 90-alpha	HSP90AA1	[RH].GVVDSEDLPLNISR.[E]		P07900 [387-400]		2	2.81	0	1513.79	Not Found	High	Not Found
S2_HEK-TTP	P26651	mRNA decay activator protein ZFP36	ZFP36	[R].QSISFSGLPSGRR.[T]		P26651 [183-195]		2	3.43	1	1391.74	Not Found	High	Not Found
S2_HEK-TTP	P26651	mRNA decay activator protein ZFP36	ZFP36	[R].STSLVEGR.[S]	1xPhospho [S3(100)]	P26651 [58-65]	P26651 1xPhospho [S60(100)]	2	2.49	0	928.414	High	High	Not Found
S2_HEK-TTP	P26651	mRNA decay activator protein ZFP36	ZFP36	[L].SLSPDVPVPSDHGGTESSPGWGSSGPW.[S]		P26651 [12-38]		2	3.13	2	2679.2	Not Found	Not Found	High
S2_HEK-TTP	P26651	mRNA decay activator protein ZFP36	ZFP36	[P].RLGPELSP.[S]		P26651 [82-89]		2	2.22	1	868.489	Not Found	Not Found	High
S2_HEK-TTP	P26651	mRNA decay activator protein ZFP36	ZFP36	[E].LSPSPTSPTATSTTPSRYKTE.[L]		P26651 [87-107]		2	4.93	0	2209.1	Not Found	Not Found	High
S2_HEK-TTP	P11142; P0DMV9	Heat shock cognate 71 kDa protein	HSPA8	[L].RIINEPTAAAIAY.[G]		P11142 [171-183]; P0DMV9 [171-183]		1	1.97	0	1402.77	Not Found	Not Found	High
S2_HEK-TTP				[K].WTLLQEQKSA.[K]				1	2.21	1	1203.64	Not Found	High	Not Found
S2_HEK-TTP	P26651	mRNA decay activator protein ZFP36	ZFP36	[P].VLRQSISFSGLP.[S]	1xPhospho [S7]	P26651 [180-191]	P26651 1xPhospho [S186]	1	2.45	0	1383.7	Not Found	Not Found	High
S2_HEK-TTP	Q8IYS1	Xaa-Arg dipeptidase	PM20D2	[G].RSELELLKLR.[S]		Q8IYS1 [17-26]		1	2.43	2	1256.77	Not Found	High	Not Found
S2_HEK-TTP	Q12802	A-kinase anchor protein 13	AKAP13	[V].VGPVSLPR.[R]		Q12802 [2456-2463]		1	2.07	0	824.499	Not Found	High	Not Found
S2_HEK-TTP	A5A3E0	POTE ankyrin domain family member F	POTEF	[KR].SYELPDGQVITIGNER.[F]		A5A3E0 [939-954]		1	1.91	0	1790.89	Not Found	High	Not Found
S2_HEK-TTP	P26651	mRNA decay activator protein ZFP36	ZFP36	[E].SSPGWGSSGPWSLSPSDSSPSGVTSRLPGRSTSLVE.[G]		P26651 [28-63]		1	5.27	1	3588.72	Not Found	Not Found	High
S2_HEK-TTP	P10809	60 kDa heat shock protein, mitochondrial	HSPD1	[K].TLNDELEIIEGMK.[F]		P10809 [206-218]		1	2.09	0	1504.76	High	Not Found	Not Found
S2_HEK-TTP	P11142	Heat shock cognate 71 kDa protein	HSPA8	[K].SINPDEAVAYGAAVQAAILSGDK.[S]		P11142 [362-384]		1	2.77	0	2260.15	High	Not Found	Not Found
S2_HEK-TTP	P0DMV9	Heat shock 70 kDa protein 1B	HSPA1B	[K].SINPDEAVAYGAAVQAAILMGDK.[S]		P0DMV9 [362-384]		1	2.71	0	2304.15	High	Not Found	Not Found
S2_HEK-TTP				[H].TQLFTTFILK.[A]				1	2.27	0	1211.7	Not Found	High	Not Found
S2_HEK-TTP	P50991	T-complex protein 1 subunit delta	CCT4	[K].VIDPATATSVDLR.[D]		P50991 [194-206]		1	1.96	0	1357.73	High	Not Found	Not Found
S2_HEK-TTP	P11021	Endoplasmic reticulum chaperone BiP	HSPA5	[K].TFAPEEISAMVLTK.[M]		P11021 [139-152]		1	2.05	0	1536.8	Not Found	High	Not Found
S2_HEK-TTP	P26651	mRNA decay activator protein ZFP36	ZFP36	[C].GWVPPPPGFAPLAPR.[L]		P26651 [68-82]		1	2.01	0	1558.85	Not Found	High	Not Found
S2_HEK-TTP	Q6ICG8	Postacrosomal sheath WW domain-binding protein	WBP2NL	[R].GALIPNGESLLK.[R]		Q6ICG8 [13-24]		1	2.38	0	1211.7	Not Found	High	Not Found
S2_HEK-TTP	P21333	Filamin-A	FLNA	[K].FNGTHIPGSPFKIRVGEPGHGGDPGLVSAYGAGLEGG.[V]		P21333 [2406-2442]		1	2.84	2	3604.79	Not Found	High	Not Found
S2_HEK-TTP	Q9NTJ3	Structural maintenance of chromosomes protein 4	SMC4	[K].FIEENKEKFTQLDLEDV.[Q]		Q9NTJ3 [382-398]		1	1.93	2	2097.04	Not Found	High	Not Found
S2_HEK-TTP	Q9NP91	Sodium- and chloride-dependent transporter XTRP3	SLC6A20	[K].HAIIVSLINSFTSIFASIVTFSIYGFKATF.[N]	2xPhospho [S/T/Y]	Q9NP91 [275-304]		1	2.7	1	3454.71	Not Found	High	Not Found
S2_HEK-TTP	P07437	Tubulin beta chain	TUBB	[K].EVDEQMLNVQNK.[N]		P07437 [325-336]		1	2.18	0	1446.69	High	Not Found	Not Found
S2_HEK-TTP	Q9H173	Nucleotide exchange factor SIL1	SIL1	[Q].ELLGSVNSLLKELR.[-]		Q9H173 [448-461]		1	2.58	1	1570.92	Not Found	High	Not Found
S2_HEK-TTP	P0DMV9	Heat shock 70 kDa protein 1B	HSPA1B	[K].ELEQVCNPIISGLYQGAGGPGPGGFGAQGPK.[G]	1xCarbamidomethyl [C6]	P0DMV9 [598-628]		1	6.05	0	3055.49	High	Not Found	Not Found
S2_HEK-TTP				[K].DRQSPLHGNHITISHTQATGSRSVPMPLSNIS.[V]	1xOxidation [M26]			1	2.65	2	3454.72	Not Found	High	Not Found
S2_HEK-TTP	A4D2B8	Putative postmeiotic segregation increased 2-like protein 1	PMS2P1	[R].ATTSLLTLLLAFGKNAVRCALIGP.[G]	1xCarbamidomethyl [C19]; 1xPhospho [T/S]	A4D2B8 [111-134]		1	2.46	2	2580.4	Not Found	High	Not Found
S2_HEK-TTP	P26651	mRNA decay activator protein ZFP36	ZFP36	[L].APRLGPELSPSPTSPTATSTTPSRY.[K]		P26651 [80-104]		1	3.25	2	2571.3	Not Found	Not Found	High
S2_HEK-TTP	O95907	Monocarboxylate transporter 3	SLC16A8	[L].ANGLAAAGSPVFLSALSPLGQQLLER.[F]		O95907 [145-170]		1	2.66	0	2580.41	Not Found	High	Not Found
S2_HEK-TTP	P07437	Tubulin beta chain	TUBB	[R].ALTVPELTQQVFDAK.[N]		P07437 [283-297]		1	2.44	0	1659.9	High	Not Found	Not Found
S2_HEK-TTP	P0DMV9	Heat shock 70 kDa protein 1B	HSPA1B	[K].AFYPEEISSMVLTK.[ML]		P0DMV9 [113-126]		1	2.12	0	1614.81	High	Not Found	Not Found
S2_HEK-TTP	P50990	T-complex protein 1 subunit theta	CCT8	[K].ETEGDVTSVK.[D]		P50990 [226-235]		1	2.03	0	1064.51	High	Not Found	Not Found
S2_HEK-TTP	P26651	mRNA decay activator protein ZFP36	ZFP36	[C].HFIHNPSEDLAAPGHPPVLR.[Q]		P26651 [163-182]		1	2.64	0	2204.14	Not Found	High	Not Found
S2_HEK-TTP	P26651	mRNA decay activator protein ZFP36	ZFP36	[N].PSEDLAAPGHPPVLR.[Q]		P26651 [168-182]		1	2.88	0	1555.82	Not Found	High	Not Found
S2_HEK-TTP	P26651	mRNA decay activator protein ZFP36	ZFP36	[F].NRISVSE.[-]		P26651 [320-326]		1	2.2	0	804.421	Not Found	Not Found	High
S2_HEK-TTP	P11142	Heat shock cognate 71 kDa protein	HSPA8	[K].NQVAMNPTNTVFDAK.[R]		P11142 [57-71]		1	2.24	0	1649.8	High	Not Found	Not Found
S2_HEK-TTP	P0DMV9	Heat shock 70 kDa protein 1B	HSPA1B	[K].NQVALNPQNTVFDAK.[R]		P0DMV9 [57-71]		1	3	0	1658.85	High	Not Found	Not Found
S2_HEK-TTP	P37023	Serine/threonine-protein kinase receptor R3	ACVRL1	[-].MTLGSPRKGLLMLLMALVTQGDPVKPS.[R]	2xOxidation [M12; M15]; 1xMet-loss [N-Term]	P37023 [1-27]	P37023 1xMet-loss [N-Term]	1	2.66	2	2754.53	Not Found	High	Not Found
S2_HEK-TTP	P26651	mRNA decay activator protein ZFP36	ZFP36	[G].LVRTPSVQS.[L]		P26651 [268-276]		1	1.95	2	986.563	Not Found	Not Found	High
S2_HEK-TTP	P26651	mRNA decay activator protein ZFP36	ZFP36	[P].ISVWGPLGGLVRTP.[S]		P26651 [259-272]		1	2.63	1	1451.84	Not Found	Not Found	High
S2_HEK-TTP	P26651	mRNA decay activator protein ZFP36	ZFP36	[S].LSPSDSSPSGVTSRLPGRSTS.[L]	1xPhospho [S7]	P26651 [40-60]	P26651 1xPhospho [S46]	1	2.8	2	2155	Not Found	Not Found	High
S2_HEK-TTP	P26651	mRNA decay activator protein ZFP36	ZFP36	[D].LPLSPSAFSAAPGTPLAR.[R]		P26651 [225-242]		1	2.14	0	1752.96	Not Found	High	Not Found
S2_HEK-TTP	Q6PRD7	Cementoblastoma-derived protein 1	CEMP1	[R].LLSWAAPGACGLRSTPCALPQALPQARPC.[P]	3xCarbamidomethyl [C10; C17; C29]; 1xPhospho [S/T]	Q6PRD7 [82-110]		1	2.36	1	3199.54	Not Found	High	Not Found
S2_HEK-TTP	P11021	Endoplasmic reticulum chaperone BiP	HSPA5	[R].IINEPTAAAIAYGLDKR.[E]		P11021 [198-214]		1	2.63	1	1816	Not Found	High	Not Found
S2_HEK-TTP	P68104	Elongation factor 1-alpha 1	EEF1A1	[K].IGYNPDTVAFVPISGWNGDNMLEPSANMPWFK.[G]		P68104 [181-212]		1	2.78	0	3567.67	High	Not Found	Not Found
S2_HEK-TTP	P26651	mRNA decay activator protein ZFP36	ZFP36	[R].LGPELSPSPTSPTATSTTPSRYKTE.[L]		P26651 [83-107]		1	3.09	2	2605.3	Not Found	Not Found	High
S2_HEK-TTP	P26651	mRNA decay activator protein ZFP36	ZFP36	[E].LCRTFSE.[S]	1xCarbamidomethyl [C2]	P26651 [108-114]		1	2.3	0	912.424	Not Found	Not Found	High
S2_HEK-TTP	P26651	mRNA decay activator protein ZFP36	ZFP36	[P].LAPRLGPE.[L]		P26651 [79-86]		1	2.04	2	852.494	Not Found	Not Found	High
S2_HEK-TTP	Q14974	Importin subunit beta-1	KPNB1	[K].LAATNALLNSLEFTK.[A]		Q14974 [192-206]		1	3.09	0	1605.88	Not Found	High	Not Found
S2_HEK-TTP	P82673	Small ribosomal subunit protein mS35	MRPS35	[K].KHCEALK.[D]	1xCarbamidomethyl [C3]	P82673 [121-127]		1	1.99	1	885.461	High	Not Found	Not Found
S2_HEK-TTP	P26651	mRNA decay activator protein ZFP36	ZFP36	[F].YLQGRCPY.[G]	1xCarbamidomethyl [C6]	P26651 [151-158]		1	2.36	2	1056.49	Not Found	Not Found	High
S3_Sf21-TTP	P26651	mRNA decay activator protein ZFP36	ZFP36	[R].LGPELSPSPTSPTATSTTPSR.[Y]	1xPhospho [S11(100)]	P26651 [83-103]	P26651 1xPhospho [S93(100)]	32	6.12	0	2164.02	High	High	Not Found
S3_Sf21-TTP	P26651	mRNA decay activator protein ZFP36	ZFP36	[F].IHNPSEDLAAPGHPPVLRQSISF.[S]		P26651 [165-187]		24	5.57	2	2482.28	Not Found	Not Found	High
S3_Sf21-TTP	P26651	mRNA decay activator protein ZFP36	ZFP36	[R].LGPELSPSPTSPTATSTTPSR.[Y]		P26651 [83-103]		18	6.26	0	2084.05	High	High	Not Found
S3_Sf21-TTP	P26651	mRNA decay activator protein ZFP36	ZFP36	[E].LSPSPTSPTATSTTPSRYKTE.[L]	1xPhospho [S/T/Y]	P26651 [87-107]	P26651 1xPhospho [S/T]	16	5.64	0	2289.06	Not Found	Not Found	High
S3_Sf21-TTP	P26651	mRNA decay activator protein ZFP36	ZFP36	[S].ISFSGLPSGRRTSPPPPG.[L]	1xPhospho [S/T]	P26651 [185-202]	P26651 1xPhospho [S/T]	9	3.94	2	1889.93	Not Found	Not Found	High
S3_Sf21-TTP	P26651	mRNA decay activator protein ZFP36	ZFP36	[R].LGPELSPSPTSPTATSTTPSR.[Y]	2xPhospho [S6(100); S8(98.9)]	P26651 [83-103]	P26651 2xPhospho [S88(100); S90(98.9)]	9	3.68	0	2243.98	Not Found	High	Not Found
S3_Sf21-TTP	P26651	mRNA decay activator protein ZFP36	ZFP36	[S].LVEGRSCGWVPPPPG.[F]	1xCarbamidomethyl [C7]	P26651 [61-75]		8	2.85	2	1607.8	Not Found	Not Found	High
S3_Sf21-TTP	P26651	mRNA decay activator protein ZFP36	ZFP36	[R].SCGWVPPPPGFAPLAPR.[L]	1xCarbamidomethyl [C2]	P26651 [66-82]		8	4.74	0	1805.92	High	Not Found	Not Found
S3_Sf21-TTP	P26651	mRNA decay activator protein ZFP36	ZFP36	[E].SSPGWGSSGPWSLSPSDSSPSGVTSRLPGRSTSLVE.[G]	1xPhospho [S]	P26651 [28-63]	P26651 1xPhospho [S]	7	6.13	1	3668.69	Not Found	Not Found	High
S3_Sf21-TTP	P26651	mRNA decay activator protein ZFP36	ZFP36	[E].LSPSPTSPTATSTTPSRYKTE.[L]		P26651 [87-107]		6	5.09	0	2209.1	Not Found	Not Found	High
S3_Sf21-TTP	Q9NU22	Midasin	MDN1	[A].ISELLERLK.[S]		Q9NU22 [4578-4586]		6	2.28	1	1100.67	Not Found	High	Not Found
S3_Sf21-TTP	P26651	mRNA decay activator protein ZFP36	ZFP36	[A].TPISVWGPLGGLVRTP.[S]		P26651 [257-272]		6	4.54	2	1649.94	Not Found	Not Found	High
S3_Sf21-TTP	P26651	mRNA decay activator protein ZFP36	ZFP36	[R].RLPIFNR.[I]		P26651 [315-321]		6	2.55	1	915.552	Not Found	High	Not Found
S3_Sf21-TTP	P26651	mRNA decay activator protein ZFP36	ZFP36	[P].LGGLVRTP.[S]		P26651 [265-272]		6	2.56	0	812.499	Not Found	Not Found	High
S3_Sf21-TTP	P26651	mRNA decay activator protein ZFP36	ZFP36	[R].LGPELSPSPTSPTATSTTPSRYKTE.[L]	1xPhospho [S/T]	P26651 [83-107]	P26651 1xPhospho [T/S]	6	5.7	2	2685.27	Not Found	Not Found	High
S3_Sf21-TTP	P26651	mRNA decay activator protein ZFP36	ZFP36	[R].QSISFSGLPSGR.[R]		P26651 [183-194]		6	3.14	0	1235.64	High	High	Not Found
S3_Sf21-TTP	P26651	mRNA decay activator protein ZFP36	ZFP36	[E].SLLSLSPDVPVPSDHGGTE.[S]		P26651 [9-27]		5	3.16	2	1906.94	Not Found	Not Found	High
S3_Sf21-TTP	P26651	mRNA decay activator protein ZFP36	ZFP36	[P].VLRQSISFSGLP.[S]		P26651 [180-191]		5	3	0	1303.74	Not Found	Not Found	High
S3_Sf21-TTP	Q3C1V0	Membrane-spanning 4-domains subfamily A member 18	MS4A18	[N].VTTGPVNTTTAPAKATTSCVNAIHTSNVPPNPR.[T]	1xCarbamidomethyl [C19]; 1xPhospho [T/S]	Q3C1V0 [365-397]		5	2.86	1	3454.68	Not Found	High	Not Found
S3_Sf21-TTP	P26651	mRNA decay activator protein ZFP36	ZFP36	[P].LGGLVRTP.[S]	1xPhospho [T7]	P26651 [265-272]	P26651 1xPhospho [T271]	4	3.07	0	892.465	Not Found	Not Found	High
S3_Sf21-TTP	P26651	mRNA decay activator protein ZFP36	ZFP36	[S].LSPDVPVPSDHGGTESSPGWGSSGPWS.[L]		P26651 [13-39]		4	3.9	2	2679.2	Not Found	Not Found	High
S3_Sf21-TTP	P26651	mRNA decay activator protein ZFP36	ZFP36	[R].STSLVEGR.[S]		P26651 [58-65]		4	2.43	0	848.447	High	High	Not Found
S3_Sf21-TTP	Q8IY37	Probable ATP-dependent RNA helicase DHX37	DHX37	[Y].TDILIGLLSR.[I]		Q8IY37 [381-390]		4	2.19	0	1100.67	Not Found	High	Not Found
S3_Sf21-TTP	P26651	mRNA decay activator protein ZFP36	ZFP36	[L].APRLGPELSPSPTSPTATSTTPSRY.[K]	2xPhospho [S/T]	P26651 [80-104]	P26651 2xPhospho [S/T]	4	2.79	2	2731.24	Not Found	Not Found	High
S3_Sf21-TTP	P06493	Cyclin-dependent kinase 1	CDK1	[I].REISLLKELR.[H]		P06493 [50-59]		3	2.56	2	1256.77	Not Found	High	Not Found
S3_Sf21-TTP	P26651	mRNA decay activator protein ZFP36	ZFP36	[L].SLSPDVPVPSDHGGTESSPGWGSSGPW.[S]		P26651 [12-38]		3	2.8	2	2679.2	Not Found	Not Found	High
S3_Sf21-TTP	P26651	mRNA decay activator protein ZFP36	ZFP36	[E].SSPGWGSSGPWSLSPSDSSPSGVTSRLPGRSTSLVE.[G]		P26651 [28-63]		3	5.26	1	3588.72	Not Found	Not Found	High
S3_Sf21-TTP	P26651	mRNA decay activator protein ZFP36	ZFP36	[P].ISVWGPLGGLVRTP.[S]		P26651 [259-272]		3	4.41	1	1451.84	Not Found	Not Found	High
S3_Sf21-TTP	P26651	mRNA decay activator protein ZFP36	ZFP36	[R].LGPELSPSPTSPTATSTTPSRYKTE.[L]	2xPhospho [T/S]	P26651 [83-107]	P26651 2xPhospho [S90; S]	3	2.99	2	2765.23	Not Found	Not Found	High
S3_Sf21-TTP	P26651	mRNA decay activator protein ZFP36	ZFP36	[F].IHNPSEDLAAPGHPPVL.[R]		P26651 [165-181]		3	3.48	1	1763.91	Not Found	Not Found	High
S3_Sf21-TTP	P26651	mRNA decay activator protein ZFP36	ZFP36	[S].LSPSDSSPSGVTSRLPGRSTS.[L]	1xPhospho [S]	P26651 [40-60]	P26651 1xPhospho [S]	3	3.31	2	2155	Not Found	Not Found	High
S3_Sf21-TTP	P26651	mRNA decay activator protein ZFP36	ZFP36	[E].LCRTFSE.[S]	1xCarbamidomethyl [C2]	P26651 [108-114]		3	2.56	0	912.424	Not Found	Not Found	High
S3_Sf21-TTP	P26651	mRNA decay activator protein ZFP36	ZFP36	[P].RLGPELSP.[S]		P26651 [82-89]		2	2.22	1	868.489	Not Found	Not Found	High
S3_Sf21-TTP	P26651	mRNA decay activator protein ZFP36	ZFP36	[R].STSLVEGR.[S]	1xPhospho [S/T]	P26651 [58-65]	P26651 1xPhospho [S60]	2	2.2	0	928.414	High	Not Found	Not Found
S3_Sf21-TTP	P26651	mRNA decay activator protein ZFP36	ZFP36	[S].LSPSDSSPSGVTSRLPGRSTS.[L]		P26651 [40-60]		2	2.67	2	2075.04	Not Found	Not Found	High
S3_Sf21-TTP	Q6EMK4	Vasorin	VASN	[D].TLDRLLELK.[L]		Q6EMK4 [146-154]		2	2.72	1	1100.67	Not Found	High	Not Found
S3_Sf21-TTP	P26651	mRNA decay activator protein ZFP36	ZFP36	[R].RATPISVWGPLGGLVR.[T]		P26651 [255-270]		2	4.07	1	1678.98	Not Found	High	Not Found
S3_Sf21-TTP	P26651	mRNA decay activator protein ZFP36	ZFP36	[P].YGSRCHFIHNP.[S]	1xCarbamidomethyl [C5]	P26651 [158-168]		2	2.81	0	1387.63	Not Found	Not Found	High
S3_Sf21-TTP				[K].ESIILKLER.[N]				2	2.11	1	1100.67	Not Found	High	Not Found
S3_Sf21-TTP	P26651	mRNA decay activator protein ZFP36	ZFP36	[R].DPTPVCCPSCR.[R]	3xCarbamidomethyl [C6; C7; C10]	P26651 [244-254]		2	3.05	0	1348.54	High	Not Found	Not Found
S3_Sf21-TTP	P26651	mRNA decay activator protein ZFP36	ZFP36	[R].LGPELSPSPTSPTATSTTPSRYKTE.[L]		P26651 [83-107]		2	5.65	2	2605.3	Not Found	Not Found	High
S3_Sf21-TTP				[S].LGGLTRPV.[V]	1xPhospho [T5]			2	2.46	2	892.465	Not Found	Not Found	High
S3_Sf21-TTP				[S].LGGLTRPV.[V]				2	1.98	2	812.499	Not Found	Not Found	High
S3_Sf21-TTP	P26651	mRNA decay activator protein ZFP36	ZFP36	[R].ATPISVWGPLGGLVR.[T]		P26651 [256-270]		2	3.25	0	1522.87	High	High	Not Found
S3_Sf21-TTP	P26651	mRNA decay activator protein ZFP36	ZFP36	[L].APRLGPELSPSPTSPTATSTTPSRY.[K]	1xPhospho [S14]	P26651 [80-104]	P26651 1xPhospho [S93]	2	5.97	2	2651.27	Not Found	Not Found	High
S3_Sf21-TTP	P26651	mRNA decay activator protein ZFP36	ZFP36	[E].GRSCGWVPPPPGFAPLAPRLGPE.[L]	1xCarbamidomethyl [C4]	P26651 [64-86]		2	2.89	0	2415.24	Not Found	Not Found	High
S3_Sf21-TTP	P26651	mRNA decay activator protein ZFP36	ZFP36	[Y].LQGRCPY.[G]	1xCarbamidomethyl [C5]	P26651 [152-158]		1	2.03	1	893.43	Not Found	Not Found	High
S3_Sf21-TTP	P26651	mRNA decay activator protein ZFP36	ZFP36	[E].SSPGWGSSGPWSLSPSDSSPSGVTSRLPGRSTSLVE.[G]	2xPhospho [S14; S16]	P26651 [28-63]	P26651 2xPhospho [S41; S43]	1	2.8	1	3748.65	Not Found	Not Found	High
S3_Sf21-TTP	P47974	mRNA decay activator protein ZFP36L2	ZFP36L2	[K].AVGTPVAAAPSSGFAPGFLRR.[H]		P47974 [35-55]		1	2.43	1	2029.1	Not Found	High	Not Found
S3_Sf21-TTP	P47974	mRNA decay activator protein ZFP36L2	ZFP36L2	[K].AVGTPVAAAPSSGFAPGFLR.[R]		P47974 [35-54]		1	2.51	0	1873	Not Found	High	Not Found
S3_Sf21-TTP	P26651	mRNA decay activator protein ZFP36	ZFP36	[L].APRLGPELSPSPTSPTATSTTPSRY.[K]		P26651 [80-104]		1	5.26	2	2571.3	Not Found	Not Found	High
S3_Sf21-TTP	P26651	mRNA decay activator protein ZFP36	ZFP36	[A].TPISVWGPLGGLVRTP.[S]	1xPhospho [T15]	P26651 [257-272]	P26651 1xPhospho [T271]	1	4.34	2	1729.9	Not Found	Not Found	High
S3_Sf21-TTP	P26651	mRNA decay activator protein ZFP36	ZFP36	[L].VEGRSCGWVPPPPG.[F]	1xCarbamidomethyl [C6]	P26651 [62-75]		1	2.14	1	1494.72	Not Found	Not Found	High
S3_Sf21-TTP	P42858	Huntingtin	HTT	[R].VLISQSTEDIVLSRIQELSFSPYLISCTVIN.[R]	1xCarbamidomethyl [C27]; 1xPhospho [S4(99.8)]	P42858 [1682-1712]	P42858 1xPhospho [S1685(99.8)]	1	2.31	1	3604.82	Not Found	High	Not Found
S3_Sf21-TTP	Q5XPI4	E3 ubiquitin-protein ligase RNF123	RNF123	[Y].AMALRDTEDKL.[R]		Q5XPI4 [780-790]		1	1.9	1	1262.64	Not Found	Not Found	High
S3_Sf21-TTP				[H].VPPESVDVVMLIFVLSAVHPDKMHLVLQNIYKVLKPGK.[S]	1xPhospho [Y31(96.1)]			1	3.13	2	4333.36	Not Found	High	Not Found
S3_Sf21-TTP	Q99941	Cyclic AMP-dependent transcription factor ATF-6 beta	ATF6B	[K].ALPTRKPPLQPKPVVLTTVPMPSRAVPPSTTVLLQSLVQ.[P]	1xOxidation [M21]; 2xPhospho [T4(97.8); T/S]	Q99941 [236-274]	Q99941 2xPhospho [T239(97.8); T/S]	1	3.21	2	4333.35	Not Found	High	Not Found
S3_Sf21-TTP	P26651	mRNA decay activator protein ZFP36	ZFP36	[L].SLSPDVPVPSDHGGTESSPGW.[G]		P26651 [12-32]		1	2.13	1	2107.96	Not Found	Not Found	High
S3_Sf21-TTP	P26651	mRNA decay activator protein ZFP36	ZFP36	[H].FIHNPSED.[L]		P26651 [164-171]		1	1.95	1	958.426	Not Found	Not Found	High
S3_Sf21-TTP	Q6PRD7	Cementoblastoma-derived protein 1	CEMP1	[R].LLSWAAPGACGLRSTPCALPQALPQARPC.[P]	3xCarbamidomethyl [C10; C17; C29]; 1xPhospho [S3(98.2)]	Q6PRD7 [82-110]	Q6PRD7 1xPhospho [S84(98.2)]	1	2.31	1	3199.54	Not Found	High	Not Found
S3_Sf21-TTP	Q16563	Synaptophysin-like protein 1	SYPL1	[-].MAPNIYLVRQRISRL.[G]	1xPhospho [S13]; 1xMet-loss [N-Term]	Q16563 [1-15]	Q16563 1xPhospho [S13]; 1xMet-loss [N-Term]	1	2.18	2	1778.98	Not Found	Not Found	High
S3_Sf21-TTP	P26651	mRNA decay activator protein ZFP36	ZFP36	[R].QSISFSGLPSGR.[R]	1xPhospho [S]	P26651 [183-194]	P26651 1xPhospho [S186]	1	2.91	0	1315.6	High	Not Found	Not Found
S3_Sf21-TTP	P26651	mRNA decay activator protein ZFP36	ZFP36	[R].QSISFSGLPSGRR.[T]		P26651 [183-195]		1	3.43	1	1391.74	Not Found	High	Not Found
S3_Sf21-TTP	P17538	Chymotrypsinogen B	CTRB1	[W].QVSLQDKTGF.[H]		P17538 [48-57]		1	2.78	1	1122.58	Not Found	Not Found	High
S3_Sf21-TTP	P26651; P47974	mRNA decay activator protein ZFP36	ZFP36	[Y].KTELCRTF.[HS]	1xCarbamidomethyl [C5]	P26651 [105-112]; P47974 [193-200]		1	2.49	1	1054.53	Not Found	Not Found	High
S3_Sf21-TTP	P82673	Small ribosomal subunit protein mS35	MRPS35	[K].KHCEALK.[D]	1xCarbamidomethyl [C3]	P82673 [121-127]		1	2.62	1	885.461	High	Not Found	Not Found
S3_Sf21-TTP				[R].GNSGLGFSIAGGIDNPHVPDDPGIFITKIIPGGAA.[A]	1xPhospho [T27(100)]			1	2.75	1	3454.7	Not Found	High	Not Found
S3_Sf21-TTP	P47974	mRNA decay activator protein ZFP36L2	ZFP36L2	[R].RPAPSGGASGDLR.[A]		P47974 [222-234]		1	2.39	0	1240.64	Not Found	High	Not Found
S3_Sf21-TTP	P26651	mRNA decay activator protein ZFP36	ZFP36	[S].FSGLPSGRRTSPPPPG.[L]	1xPhospho [T10]	P26651 [187-202]	P26651 1xPhospho [T196]	1	2.24	1	1689.81	Not Found	Not Found	High
S3_Sf21-TTP	Q8IU60	m7GpppN-mRNA hydrolase	DCP2	[R].FILHIPSEERDNAIRVCFQIELAHWFYLDFYMQNTPGLPQ.[C]	1xCarbamidomethyl [C17]; 1xPhospho [S7(100)]	Q8IU60 [20-59]	Q8IU60 1xPhospho [S26(100)]	1	3.04	2	4988.37	Not Found	High	Not Found
S3_Sf21-TTP	Q7L4P6	BEN domain-containing protein 5	BEND5	[E].LRSTFSE.[E]		Q7L4P6 [268-274]		1	2.07	0	839.426	Not Found	Not Found	High
S3_Sf21-TTP	P26651	mRNA decay activator protein ZFP36	ZFP36	[W].SLSPSDSSPSGVTSR.[L]		P26651 [39-53]		1	2.06	0	1463.7	Not Found	High	Not Found
S5_Sf21-L2	P47974	mRNA decay activator protein ZFP36L2	ZFP36L2	[K].LHHSLSFSGFPSGHHQPPGGLESPLLLDSPTSR.[T]		P47974 [254-286]		36	6.09	0	3491.75	High	High	Not Found
S5_Sf21-L2	P47974	mRNA decay activator protein ZFP36L2	ZFP36L2	[K].LHHSLSFSGFPSGHHQPPGGLESPLLLDSPTSR.[T]	1xPhospho [S29(99)]	P47974 [254-286]	P47974 1xPhospho [S/T]	18	5.8	0	3571.71	High	Not Found	Not Found
S5_Sf21-L2	P47974	mRNA decay activator protein ZFP36L2	ZFP36L2	[K].AVGTPVAAAPSSGFAPGFLR.[R]		P47974 [35-54]		17	5.74	0	1873	High	High	Not Found
S5_Sf21-L2	P47974	mRNA decay activator protein ZFP36L2	ZFP36L2	[R].RHSASNLHALAHPAPSPGSCSPK.[F]	1xCarbamidomethyl [C20]; 1xPhospho [S]	P47974 [55-77]	P47974 1xPhospho [S]	15	8.72	1	2459.14	High	Not Found	Not Found
S5_Sf21-L2	Q07352; P47974	mRNA decay activator protein ZFP36L1	ZFP36L1	[R].TFHTIGFCPYGPR.[C]	1xCarbamidomethyl [C8]	Q07352 [160-172]; P47974 [199-211]		13	3.64	0	1552.74	High	Not Found	Not Found
S5_Sf21-L2	Q07352; P47974	mRNA decay activator protein ZFP36L1	ZFP36L1	[SR].RLPLFSR.[ML]		Q07352 [326-332]; P47974 [482-488]		12	2.65	1	888.541	Not Found	High	Not Found
S5_Sf21-L2	P47974	mRNA decay activator protein ZFP36L2	ZFP36L2	[R].SQHLLHLQQQQK.[G]		P47974 [131-142]		11	4.96	0	1487.81	High	High	Not Found
S5_Sf21-L2	P47974	mRNA decay activator protein ZFP36L2	ZFP36L2	[K].FPGAANGSSCGSAAAGGPTSYGTLK.[E]	1xCarbamidomethyl [C10]	P47974 [78-102]		8	7.91	0	2286.05	High	Not Found	Not Found
S5_Sf21-L2	P47974	mRNA decay activator protein ZFP36L2	ZFP36L2	[K].SLANLNLNNMLDK.[K]		P47974 [21-33]		8	4.26	0	1459.76	High	High	Not Found
S5_Sf21-L2	P47974	mRNA decay activator protein ZFP36L2	ZFP36L2	[K].EPSGGGGTALLNK.[E]		P47974 [103-115]		8	3.41	0	1200.62	High	High	Not Found
S5_Sf21-L2	P47974	mRNA decay activator protein ZFP36L2	ZFP36L2	[R].HSASNLHALAHPAPSPGSCSPK.[F]	1xCarbamidomethyl [C19]; 1xPhospho [S]	P47974 [56-77]	P47974 1xPhospho [S]	8	6.07	0	2303.04	High	Not Found	Not Found
S5_Sf21-L2	P47974	mRNA decay activator protein ZFP36L2	ZFP36L2	[R].RPAPSGGASGDLR.[A]		P47974 [222-234]		6	3.98	0	1240.64	High	High	Not Found
S5_Sf21-L2	P47974	mRNA decay activator protein ZFP36L2	ZFP36L2	[R].CHFIHNADER.[R]	1xCarbamidomethyl [C1]	P47974 [212-221]		6	3.3	0	1298.57	High	Not Found	Not Found
S5_Sf21-L2	P47974	mRNA decay activator protein ZFP36L2	ZFP36L2	[K].SLANLNLNNMLDKK.[A]		P47974 [21-34]		6	4.58	1	1587.85	High	High	Not Found
S5_Sf21-L2	P47974	mRNA decay activator protein ZFP36L2	ZFP36L2	[R].HSASNLHALAHPAPSPGSCSPK.[F]	1xCarbamidomethyl [C19]	P47974 [56-77]		5	5.99	0	2223.07	High	Not Found	Not Found
S5_Sf21-L2	P47974	mRNA decay activator protein ZFP36L2	ZFP36L2	[R].DALHLGFPR.[E]		P47974 [240-248]		5	2.72	0	1025.55	High	High	Not Found
S5_Sf21-L2	P47974	mRNA decay activator protein ZFP36L2	ZFP36L2	[K].CQFAHGFHELR.[S]	1xCarbamidomethyl [C1]	P47974 [174-184]		5	3.61	0	1401.65	High	Not Found	Not Found
S5_Sf21-L2	P47974	mRNA decay activator protein ZFP36L2	ZFP36L2	[-].MSTTLLSAFYDVDFLCK.[T]	1xCarbamidomethyl [C16]	P47974 [1-17]		5	4.11	0	2010.96	High	Not Found	Not Found
S5_Sf21-L2	P47974	mRNA decay activator protein ZFP36L2	ZFP36L2	[R].DALHLGFPREPRPK.[L]		P47974 [240-253]		5	3.45	1	1632.9	Not Found	High	Not Found
S5_Sf21-L2	P47974	mRNA decay activator protein ZFP36L2	ZFP36L2	[K].FPGAANGSSCGSAAAGGPTSYGTLKEPSGGGGTALLNK.[E]	1xCarbamidomethyl [C10]	P47974 [78-115]		4	5.78	1	3467.65	High	Not Found	Not Found
S5_Sf21-L2	P47974	mRNA decay activator protein ZFP36L2	ZFP36L2	[K].SLANLNLNNMLDK.[K]	1xOxidation [M10]	P47974 [21-33]		4	3.81	0	1475.75	High	High	Not Found
S5_Sf21-L2	P47974	mRNA decay activator protein ZFP36L2	ZFP36L2	[F].SGFPSGHHQPPGGLESPL.[L]		P47974 [261-278]		4	3.46	2	1800.87	Not Found	Not Found	High
S5_Sf21-L2	P47974	mRNA decay activator protein ZFP36L2	ZFP36L2	[R].YKTELCRPFEESGTCK.[Y]	2xCarbamidomethyl [C6; C15]	P47974 [154-169]		4	4.2	1	2004.92	High	Not Found	Not Found
S5_Sf21-L2	P47974	mRNA decay activator protein ZFP36L2	ZFP36L2	[R].RHSASNLHALAHPAPSPGSCSPK.[F]	1xCarbamidomethyl [C20]; 2xPhospho [S5; S16]	P47974 [55-77]	P47974 2xPhospho [S59; S70]	4	6.32	1	2539.11	High	Not Found	Not Found
S5_Sf21-L2	P17066; P54652; P11142; P11021; P34931	Heat shock 70 kDa protein 6	HSPA6	[RK].VEILANDQGNR.[TI]		P17066 [28-38]; P54652 [27-37]; P11142 [26-36]; P11021 [50-60]; P34931 [28-38]		4	3.09	0	1228.63	High	Not Found	Not Found
S5_Sf21-L2	P47974	mRNA decay activator protein ZFP36L2	ZFP36L2	[T].LKEPSGGGGTAL.[L]		P47974 [101-112]		3	2.41	2	1086.58	Not Found	Not Found	High
S5_Sf21-L2	P47974	mRNA decay activator protein ZFP36L2	ZFP36L2	[L].AIQTHNFAAVAAAAY.[Y]		P47974 [377-391]		3	3.54	1	1518.77	Not Found	Not Found	High
S5_Sf21-L2	P54652; P11142	Heat shock-related 70 kDa protein 2	HSPA2	[R].ARFEELNADLFR.[G]		P54652 [303-314]; P11142 [300-311]		3	2.97	1	1480.75	High	Not Found	Not Found
S5_Sf21-L2	P47974	mRNA decay activator protein ZFP36L2	ZFP36L2	[K].AVGTPVAAAPSSGFAPGFLRR.[H]		P47974 [35-55]		3	4.12	1	2029.1	Not Found	High	Not Found
S5_Sf21-L2	Q9NU22	Midasin	MDN1	[A].ISELLERLK.[S]		Q9NU22 [4578-4586]		3	2.16	1	1100.67	Not Found	High	Not Found
S5_Sf21-L2	P47974	mRNA decay activator protein ZFP36L2	ZFP36L2	[K].SLANLNLNNMLDKK.[A]	1xOxidation [M10]	P47974 [21-34]		3	2.91	1	1603.85	High	High	Not Found
S5_Sf21-L2	P54652; P11142; P11021; P34931	Heat shock-related 70 kDa protein 2	HSPA2	[R].IINEPTAAAIAYGLDK.[KRG]		P54652 [173-188]; P11142 [172-187]; P11021 [198-213]; P34931 [174-189]		3	3.46	0	1659.9	High	Not Found	Not Found
S5_Sf21-L2	Q6EMK4	Vasorin	VASN	[D].TLDRLLELK.[L]		Q6EMK4 [146-154]		3	2.64	1	1100.67	Not Found	High	Not Found
S5_Sf21-L2				[K].ESIILKLER.[N]				3	2.16	1	1100.67	Not Found	High	Not Found
S5_Sf21-L2	Q8IY37	Probable ATP-dependent RNA helicase DHX37	DHX37	[Y].TDILIGLLSR.[I]		Q8IY37 [381-390]		3	2.26	0	1100.67	Not Found	High	Not Found
S5_Sf21-L2	P47974	mRNA decay activator protein ZFP36L2	ZFP36L2	[K].TELCRPFEESGTCK.[Y]	2xCarbamidomethyl [C4; C13]	P47974 [156-169]		3	3.81	0	1713.76	High	Not Found	Not Found
S5_Sf21-L2	P47974	mRNA decay activator protein ZFP36L2	ZFP36L2	[S].FSENGDRSQHL.[L]		P47974 [124-134]		3	3.55	1	1289.59	Not Found	Not Found	High
S5_Sf21-L2	P47974	mRNA decay activator protein ZFP36L2	ZFP36L2	[Y].GTLKEPSGGGGTALL.[N]		P47974 [99-113]		2	3.54	2	1357.73	Not Found	Not Found	High
S5_Sf21-L2	P17538	Chymotrypsinogen B	CTRB1	[W].QVSLQDKTGF.[H]		P17538 [48-57]		2	2.84	1	1122.58	Not Found	Not Found	High
S5_Sf21-L2	P47974	mRNA decay activator protein ZFP36L2	ZFP36L2	[R].SFSENGDRSQHLLHLQQQQK.[G]		P47974 [123-142]		2	2.84	1	2380.18	Not Found	High	Not Found
S5_Sf21-L2	P17066; P54652; P11142; P34931	Heat shock 70 kDa protein 6	HSPA6	[R].TTPSYVAFTDTER.[L]		P17066 [39-51]; P54652 [38-50]; P11142 [37-49]; P34931 [39-51]		2	2.95	0	1487.7	High	Not Found	Not Found
S5_Sf21-L2	P40939	Trifunctional enzyme subunit alpha, mitochondrial	HADHA	[V].GVPAALDMMLTGRSIRADR.[A]	1xPhospho [S14(99.1)]	P40939 [193-211]	P40939 1xPhospho [S206(99.1)]	2	2.02	2	2110.03	Not Found	High	Not Found
S5_Sf21-L2	Q9UGU0	Transcription factor 20	TCF20	[K].GFGLEGVPEKRLTDPGLSSLSALSTQVANLPNTVQHMLLS.[D]	2xPhospho [S/T]	Q9UGU0 [437-476]		2	2.88	2	4337.13	Not Found	High	Not Found
S5_Sf21-L2	P47974	mRNA decay activator protein ZFP36L2	ZFP36L2	[K].GGGGSQINSTR.[Y]		P47974 [143-153]		2	2.89	0	1033.5	High	High	Not Found
S5_Sf21-L2	P47974	mRNA decay activator protein ZFP36L2	ZFP36L2	[R].DALHLGFPREPR.[P]		P47974 [240-251]		2	2.8	1	1407.75	Not Found	High	Not Found
S5_Sf21-L2	Q07352; P47974	mRNA decay activator protein ZFP36L1	ZFP36L1	[E].LCRPFEE.[NS]	1xCarbamidomethyl [C2]	Q07352 [119-125]; P47974 [158-164]		2	2.45	1	950.44	Not Found	Not Found	High
S5_Sf21-L2	P47974	mRNA decay activator protein ZFP36L2	ZFP36L2	[R].DRSFSENGDR.[S]	1xPhospho [S]	P47974 [121-130]	P47974 1xPhospho [S]	2	2.06	1	1262.48	High	Not Found	Not Found
S5_Sf21-L2	P54652; P11142	Heat shock-related 70 kDa protein 2	HSPA2	[K].STAGDTHLGGEDFDNR.[M]		P54652 [224-239]; P11142 [221-236]		2	2.57	0	1691.73	High	Not Found	Not Found
S5_Sf21-L2	P47974	mRNA decay activator protein ZFP36L2	ZFP36L2	[F].IHNADERRPAPSGGASGDLRAF.[G]		P47974 [215-236]		2	3.55	1	2294.14	Not Found	Not Found	High
S5_Sf21-L2	P47974	mRNA decay activator protein ZFP36L2	ZFP36L2	[D].VDFLCKTE.[K]	1xCarbamidomethyl [C5]	P47974 [12-19]		1	1.96	1	1011.48	Not Found	Not Found	High
S5_Sf21-L2	P47974	mRNA decay activator protein ZFP36L2	ZFP36L2	[R].RHSASNLHALAHPAPSPGSCSPK.[F]	1xCarbamidomethyl [C20]; 3xPhospho [S5; S16; S19]	P47974 [55-77]	P47974 3xPhospho [S59; S70; S73]	1	4.3	1	2619.07	High	Not Found	Not Found
S5_Sf21-L2	Q06495	Sodium-dependent phosphate transport protein 2A	SLC34A1	[R].VFLEELPPATPSPR.[L]	2xPhospho [T10; S12]	Q06495 [614-627]	Q06495 2xPhospho [T623; S625]	1	2.04	0	1712.77	High	Not Found	Not Found
S5_Sf21-L2	Q8NGI4	Olfactory receptor 4D11	OR4D11	[R].RKAISTCTSHITVVTLHFVPCIYVYARPFTALPTEK.[A]	2xCarbamidomethyl [C7; C21]; 2xPhospho [T12; T15]	Q8NGI4 [234-269]	Q8NGI4 2xPhospho [T245; T248]	1	2.61	2	4337.14	High	Not Found	Not Found
S5_Sf21-L2	P47974	mRNA decay activator protein ZFP36L2	ZFP36L2	[R].RLSDSPVFDAPPSPPDSLSDR.[D]	2xPhospho [S5; S13]	P47974 [436-456]	P47974 2xPhospho [S440; S448]	1	2.6	1	2415.03	High	Not Found	Not Found
S5_Sf21-L2				[K].RQLDVSSLLLQSPQSYNVTLRDLLVIATPAQLDPRPC.[R]	1xCarbamidomethyl [C37]; 2xPhospho [S15(93.2); T19(93.2)]			1	2.84	2	4337.18	Not Found	High	Not Found
S5_Sf21-L2	Q9UQ35	Serine/arginine repetitive matrix protein 2	SRRM2	[R].SVSPCSNVESR.[L]	1xCarbamidomethyl [C5]	Q9UQ35 [952-962]		1	2.41	0	1221.55	High	Not Found	Not Found
S5_Sf21-L2	P31946	14-3-3 protein beta/alpha	YWHAB	[R].YDDMAAAMK.[AN]		P31946 [21-29]		1	2.01	0	1015.42	High	Not Found	Not Found
S5_Sf21-L2	P11498	Pyruvate carboxylase, mitochondrial	PC	[R].SGEGMGIR.[L]		P11498 [399-406]		1	2.04	0	806.383	High	Not Found	Not Found
S5_Sf21-L2	P47974	mRNA decay activator protein ZFP36L2	ZFP36L2	[P].SGHHQPPGGLESP.[L]		P47974 [265-277]		1	2.52	2	1299.61	Not Found	Not Found	High
S5_Sf21-L2	P11142	Heat shock cognate 71 kDa protein	HSPA8	[K].SQIHDIVLVGGSTR.[I]		P11142 [329-342]		1	2.66	0	1481.81	High	Not Found	Not Found
S5_Sf21-L2				[V].TGAYIKPTLSALPSPVVTSGGNVTLHCVSQVAFGSFILCK.[E]	2xCarbamidomethyl [C27; C39]; 2xPhospho [S29(94.6); S/T/Y]			1	2.85	0	4337.12	Not Found	High	Not Found
S5_Sf21-L2	P11021	Endoplasmic reticulum chaperone BiP	HSPA5	[K].VTHAVVTVPAYFNDAQR.[Q]		P11021 [165-181]		1	3.61	0	1887.97	High	Not Found	Not Found
S5_Sf21-L2	P47974	mRNA decay activator protein ZFP36L2	ZFP36L2	[R].SFSENGDRSQHLLHLQQQQK.[G]	1xPhospho [S3(99.2)]	P47974 [123-142]	P47974 1xPhospho [S125]	1	2.94	1	2460.14	High	Not Found	Not Found
S5_Sf21-L2	P47974	mRNA decay activator protein ZFP36L2	ZFP36L2	[L].ITPLAIQTHNF.[A]		P47974 [373-383]		1	2.53	1	1254.68	Not Found	Not Found	High
S5_Sf21-L2	P47974	mRNA decay activator protein ZFP36L2	ZFP36L2	[L].HALAHPAPSPGSCSPKFPGAANGSSCGSAAAGGPTSY.[G]	2xCarbamidomethyl [C13; C26]	P47974 [62-98]		1	4.09	2	3481.56	Not Found	Not Found	High
S5_Sf21-L2	P47974	mRNA decay activator protein ZFP36L2	ZFP36L2	[Y].GTLKEPSGGGGTAL.[L]		P47974 [99-112]		1	3.44	1	1244.65	Not Found	Not Found	High
S5_Sf21-L2	P54652	Heat shock-related 70 kDa protein 2	HSPA2	[R].GPAIGIDLGTTYSCVGVFQHGK.[V]	1xCarbamidomethyl [C14]	P54652 [5-26]		1	3.49	0	2277.13	High	Not Found	Not Found
S5_Sf21-L2	P47974	mRNA decay activator protein ZFP36L2	ZFP36L2	[S].FSGFPSGHHQPPGGLESP.[L]		P47974 [260-277]		1	2.05	2	1834.85	Not Found	Not Found	High
S5_Sf21-L2	P47974	mRNA decay activator protein ZFP36L2	ZFP36L2	[A].FGTRDALH.[L]		P47974 [236-243]		1	2.01	2	916.464	Not Found	Not Found	High
S5_Sf21-L2	P11142	Heat shock cognate 71 kDa protein	HSPA8	[K].FELTGIPPAPR.[G]		P11142 [459-469]		1	2.96	0	1197.66	High	Not Found	Not Found
S5_Sf21-L2	P54652; P11142	Heat shock-related 70 kDa protein 2	HSPA2	[R].FEELNADLFR.[G]		P54652 [305-314]; P11142 [302-311]		1	2.81	0	1253.62	High	Not Found	Not Found
S5_Sf21-L2	Q07352; P47974	mRNA decay activator protein ZFP36L1	ZFP36L1	[F].HTIGFCPY.[G]	1xCarbamidomethyl [C6]	Q07352 [162-169]; P47974 [201-208]		1	2.36	1	994.445	Not Found	Not Found	High
S5_Sf21-L2	P47974	mRNA decay activator protein ZFP36L2	ZFP36L2	[K].EPSGGGGTALLNKENK.[F]		P47974 [103-118]		1	2.67	1	1571.8	Not Found	High	Not Found
S5_Sf21-L2	P47974	mRNA decay activator protein ZFP36L2	ZFP36L2	[R].DRSFSENGDRSQHLLHLQQQQK.[G]	1xPhospho [S]	P47974 [121-142]	P47974 1xPhospho [S125]	1	3.5	2	2731.27	High	Not Found	Not Found
S5_Sf21-L2	P17066	Heat shock 70 kDa protein 6	HSPA6	[K].DAGAIAGLNVLR.[I]		P17066 [162-173]		1	3.14	0	1169.66	High	Not Found	Not Found
S5_Sf21-L2	Q9Y5L4	Mitochondrial import inner membrane translocase subunit Tim13	TIMM13	[K].CIAMCMDR.[Y]	2xCarbamidomethyl [C1; C5]	Q9Y5L4 [65-72]		1	1.95	0	1056.41	High	Not Found	Not Found
S5_Sf21-L2	P11021	Endoplasmic reticulum chaperone BiP	HSPA5	[R].AKFEELNMDLFR.[S]		P11021 [325-336]		1	2.3	1	1512.75	High	Not Found	Not Found
S5_Sf21-L2	P11021	Endoplasmic reticulum chaperone BiP	HSPA5	[K].ETAEAYLGK.[K]		P11021 [155-163]		1	2.15	0	981.489	High	Not Found	Not Found
S5_Sf21-L2	P47974	mRNA decay activator protein ZFP36L2	ZFP36L2	[K].KAVGTPVAAAPSSGFAPGFLR.[R]		P47974 [34-54]		1	5.01	1	2001.09	Not Found	High	Not Found
S5_Sf21-L2	P47974	mRNA decay activator protein ZFP36L2	ZFP36L2	[P].LAIQTHNFA.[A]		P47974 [376-384]		1	2.02	1	1014.54	Not Found	Not Found	High
S5_Sf21-L2	Q96JP0	Protein fem-1 homolog C	FEM1C	[E].IAQYLLE.[K]		Q96JP0 [164-170]		1	1.92	0	849.472	Not Found	Not Found	High
S5_Sf21-L2	P34931	Heat shock 70 kDa protein 1-like	HSPA1L	[K].NQVAMNPQNTVFDAK.[R]		P34931 [59-73]		1	3.01	0	1676.81	High	Not Found	Not Found
S5_Sf21-L2	P47974	mRNA decay activator protein ZFP36L2	ZFP36L2	[L].NLNNMLDKKAVGTPVAAAPSSGF.[A]		P47974 [26-48]		1	3.03	2	2302.19	Not Found	Not Found	High
S5_Sf21-L2	P31946; P62258	14-3-3 protein beta/alpha	YWHAB	[R].NLLSVAYK.[N]		P31946 [44-51]; P62258 [43-50]		1	1.9	0	907.525	High	Not Found	Not Found
S5_Sf21-L2	P11021	Endoplasmic reticulum chaperone BiP	HSPA5	[R].NELESYAYSLK.[N]		P11021 [563-573]		1	2.01	0	1316.64	High	Not Found	Not Found
S5_Sf21-L2	P38646	Stress-70 protein, mitochondrial	HSPA9	[K].NAVITVPAYFNDSQR.[Q]		P38646 [188-202]		1	2.31	0	1694.85	High	Not Found	Not Found
S5_Sf21-L2	Q07352	mRNA decay activator protein ZFP36L1	ZFP36L1	[-].MTTTLVSATIFDLSEVLCK.[G]	1xCarbamidomethyl [C18]	Q07352 [1-19]		1	2.66	0	2129.09	High	Not Found	Not Found
S5_Sf21-L2	P47974	mRNA decay activator protein ZFP36L2	ZFP36L2	[-].MSTTLLSAFYDVDFLCK.[T]	1xCarbamidomethyl [C16]; 1xOxidation [M1]	P47974 [1-17]		1	2.81	0	2026.95	High	Not Found	Not Found
S5_Sf21-L2	Q07352; P47974	mRNA decay activator protein ZFP36L1	ZFP36L1	[RK].YKTELCR.[PT]	1xCarbamidomethyl [C6]	Q07352 [115-121]; [153-159]; P47974 [154-160]; [192-198]		1	2.22	1	969.482	High	Not Found	Not Found
S5_Sf21-L2	Q9ULE4	Protein FAM184B	FAM184B	[T].LSREMLE.[L]		Q9ULE4 [147-153]		1	1.99	2	877.445	Not Found	Not Found	High
S5_Sf21-L2	P47974	mRNA decay activator protein ZFP36L2	ZFP36L2	[H].LQQQQKGGGGSQ.[I]		P47974 [137-148]		1	3.84	0	1215.61	Not Found	Not Found	High
S5_Sf21-L2	P17066; P54652; P11142	Heat shock 70 kDa protein 6	HSPA6	[K].LLQDFFNGK.[E]		P17066 [351-359]; P54652 [352-360]; P11142 [349-357]		1	2.36	0	1081.57	High	Not Found	Not Found
S5_Sf21-L2	P47974	mRNA decay activator protein ZFP36L2	ZFP36L2	[A].LLNKENK.[F]		P47974 [112-118]		1	2.22	1	858.504	Not Found	Not Found	High
S5_Sf21-L2	P54652; P11142	Heat shock-related 70 kDa protein 2	HSPA2	[R].IINEPTAAAIAYGLDKK.[GV]		P54652 [173-189]; P11142 [172-188]		1	4.69	1	1787.99	High	Not Found	Not Found
S5_Sf21-L2	P28328	Peroxisome biogenesis factor 2	PEX2	[L].LARFEPE.[V]		P28328 [49-55]		1	2.18	2	861.446	Not Found	Not Found	High
S5_Sf21-L2	P06493	Cyclin-dependent kinase 1	CDK1	[I].REISLLKELR.[H]		P06493 [50-59]		1	2.39	2	1256.77	Not Found	High	Not Found
S5_Sf21-L2	P62258	14-3-3 protein epsilon	YWHAE	[K].AASDIAMTELPPTHPIR.[L]		P62258 [154-170]		1	2.34	0	1819.94	High	Not Found	Not Found

## Sheet: Peptides_ZNF36-L1-L2
Sample	Master Protein Accessions	Protein	Gene	Annotated Sequence	Modifications	Start	End	# Phospho in Peptide	Site in Protein	# PSMs	Xcorr	# Missed Cleavages	Theo. MH+ [Da]	Typsin Purified	Trypsin Gel	4-Enzyme Purified	Probable Protease
S1_TTP	P26651	mRNA decay activator protein ZFP36	ZFP36	[E].SLLSLSPDVPVPSDHGGTE.[S]		9	27			4	3.57	2	1906.94	Not Found	Not Found	High	GluC
S1_TTP	P26651	mRNA decay activator protein ZFP36	ZFP36	[L].SLSPDVPVPSDHGGTESSPGWGSSGPW.[S]		12	38			3	3.63	2	2679.2	Not Found	Not Found	High	Chymotrypsin
S1_TTP	P26651	mRNA decay activator protein ZFP36	ZFP36	[S].LSPDVPVPSDHGGTESSPGWGSSGPWS.[L]		13	39			3	3.08	2	2679.2	Not Found	Not Found	High	Thermolysin
S1_TTP	P26651	mRNA decay activator protein ZFP36	ZFP36	[E].SSPGWGSSGPWSLSPSDSSPSGVTSRLPGRSTSLVE.[G]		28	63			3	4.87	1	3588.72	Not Found	Not Found	High	GluC
S1_TTP	P26651	mRNA decay activator protein ZFP36	ZFP36	[S].LSPSDSSPSGVTSRLPGRSTS.[L]		40	60			3	2.8	2	2075.04	Not Found	Not Found	High	Thermolysin
S1_TTP	P26651	mRNA decay activator protein ZFP36	ZFP36	[R].STSLVEGR.[S]		58	65			15	2.27	0	848.447	High	High	Not Found	Trypsin
S1_TTP	P26651	mRNA decay activator protein ZFP36	ZFP36	[S].LVEGRSCGWVPPPPG.[F]	1xCarbamidomethyl [C7]	61	75			6	2.73	2	1607.8	Not Found	Not Found	High	Thermolysin
S1_TTP	P26651	mRNA decay activator protein ZFP36	ZFP36	[L].VEGRSCGWVPPPPG.[F]	1xCarbamidomethyl [C6]	62	75			1	2.1	1	1494.72	Not Found	Not Found	High	Thermolysin
S1_TTP	P26651	mRNA decay activator protein ZFP36	ZFP36	[E].GRSCGWVPPPPGFAPLAPRLGPE.[L]	1xCarbamidomethyl [C4]	64	86			1	2.72	0	2415.24	Not Found	Not Found	High	GluC
S1_TTP	P26651	mRNA decay activator protein ZFP36	ZFP36	[R].SCGWVPPPPGFAPLAPR.[L]	1xCarbamidomethyl [C2]	66	82			14	5.67	0	1805.92	High	Not Found	Not Found	Trypsin
S1_TTP	P26651	mRNA decay activator protein ZFP36	ZFP36	[C].GWVPPPPGFAPLAPR.[L]		68	82			1	1.92	0	1558.85	Not Found	High	Not Found	Trypsin
S1_TTP	P26651	mRNA decay activator protein ZFP36	ZFP36	[L].APRLGPELSPSPTSPTATSTTPSRY.[K]		80	104			1	3.9	2	2571.3	Not Found	Not Found	High	Chymotrypsin
S1_TTP	P26651	mRNA decay activator protein ZFP36	ZFP36	[P].RLGPELSP.[S]		82	89			1	2.13	1	868.489	Not Found	Not Found	High	ProAnalase
S1_TTP	P26651	mRNA decay activator protein ZFP36	ZFP36	[P].RLGPELSPSPTSPTATSTTPSR.[Y]		82	103			1	2.34	1	2240.15	Not Found	High	Not Found	Trypsin
S1_TTP	P26651	mRNA decay activator protein ZFP36	ZFP36	[R].LGPELSPSPTSPTATSTTPSR.[Y]		83	103			35	6.12	0	2084.05	High	High	Not Found	Trypsin
S1_TTP	P26651	mRNA decay activator protein ZFP36	ZFP36	[R].LGPELSPSPTSPTATSTTPSRYKTE.[L]		83	107			2	5.87	2	2605.3	Not Found	Not Found	High	Thermolysin
S1_TTP	P26651	mRNA decay activator protein ZFP36	ZFP36	[E].LSPSPTSPTATSTTPSRYKTE.[L]		87	107			6	6.14	0	2209.1	Not Found	Not Found	High	GluC
S1_TTP	P26651	mRNA decay activator protein ZFP36	ZFP36	[E].LCRTFSE.[S]	1xCarbamidomethyl [C2]	108	114			2	2.29	0	912.424	Not Found	Not Found	High	GluC
S1_TTP	P26651	mRNA decay activator protein ZFP36	ZFP36	[K].CQFAHGLGELR.[Q]	1xCarbamidomethyl [C1]	124	134			8	3.37	0	1287.63	High	Not Found	Not Found	Trypsin
S1_TTP	P26651	mRNA decay activator protein ZFP36	ZFP36	[Y].LQGRCPY.[G]	1xCarbamidomethyl [C5]	152	158			1	2.13	1	893.43	Not Found	Not Found	High	Chymotrypsin
S1_TTP	P26651	mRNA decay activator protein ZFP36	ZFP36	[R].CHFIHNPSEDLAAPGHPPVLR.[Q]	1xCarbamidomethyl [C1]	162	182			14	5.43	0	2364.17	High	Not Found	Not Found	Trypsin
S1_TTP	P26651	mRNA decay activator protein ZFP36	ZFP36	[C].HFIHNPSEDLAAPGHPPVLR.[Q]		163	182			1	2.64	0	2204.14	Not Found	High	Not Found	Trypsin
S1_TTP	P26651	mRNA decay activator protein ZFP36	ZFP36	[H].FIHNPSED.[L]		164	171			1	1.9	1	958.426	Not Found	Not Found	High	Thermolysin
S1_TTP	P26651	mRNA decay activator protein ZFP36	ZFP36	[F].IHNPSEDLAAPGHPPVLRQSISF.[S]		165	187			8	5.62	2	2482.28	Not Found	Not Found	High	Chymotrypsin
S1_TTP	P26651	mRNA decay activator protein ZFP36	ZFP36	[F].IHNPSEDLAAPGHPPVL.[R]		165	181			1	2.79	1	1763.91	Not Found	Not Found	High	Chymotrypsin
S1_TTP	P26651	mRNA decay activator protein ZFP36	ZFP36	[P].VLRQSISFSGLP.[S]		180	191			2	2.64	0	1303.74	Not Found	Not Found	High	ProAnalase
S1_TTP	P26651	mRNA decay activator protein ZFP36	ZFP36	[R].QSISFSGLPSGR.[R]		183	194			15	3.12	0	1235.64	High	High	Not Found	Trypsin
S1_TTP	P26651	mRNA decay activator protein ZFP36	ZFP36	[R].QSISFSGLPSGRR.[T]		183	195			5	3.72	1	1391.74	Not Found	High	Not Found	Trypsin
S1_TTP	P26651	mRNA decay activator protein ZFP36	ZFP36	[S].PPPPGDLPLSPSAFSAAPGTPLAR.[R]		219	242			1	3.47	0	2313.22	Not Found	High	Not Found	Trypsin
S1_TTP	P26651	mRNA decay activator protein ZFP36	ZFP36	[D].LPLSPSAFSAAPGTPLAR.[R]		225	242			1	2.62	0	1752.96	Not Found	High	Not Found	Trypsin
S1_TTP	P26651	mRNA decay activator protein ZFP36	ZFP36	[F].SAAPGTPLAR.[R]		233	242			1	1.98	0	940.521	Not Found	High	Not Found	Trypsin
S1_TTP	P26651	mRNA decay activator protein ZFP36	ZFP36	[R].RDPTPVCCPSCR.[R]	3xCarbamidomethyl [C7; C8; C11]	243	254			3	3.96	1	1504.65	High	Not Found	Not Found	Trypsin
S1_TTP	P26651	mRNA decay activator protein ZFP36	ZFP36	[R].DPTPVCCPSCR.[R]	3xCarbamidomethyl [C6; C7; C10]	244	254			3	2.82	0	1348.54	High	Not Found	Not Found	Trypsin
S1_TTP	P26651	mRNA decay activator protein ZFP36	ZFP36	[R].RATPISVWGPLGGLVR.[T]		255	270			4	3.99	1	1678.98	Not Found	High	Not Found	Trypsin
S1_TTP	P26651	mRNA decay activator protein ZFP36	ZFP36	[R].ATPISVWGPLGGLVR.[T]		256	270			11	3.6	0	1522.87	High	High	Not Found	Trypsin
S1_TTP	P26651	mRNA decay activator protein ZFP36	ZFP36	[A].TPISVWGPLGGLVRTP.[S]		257	272			5	4.05	2	1649.94	Not Found	Not Found	High	ProAnalase
S1_TTP	P26651	mRNA decay activator protein ZFP36	ZFP36	[P].ISVWGPLGGLVRTP.[S]		259	272			2	2.76	1	1451.84	Not Found	Not Found	High	ProAnalase
S1_TTP	P26651	mRNA decay activator protein ZFP36	ZFP36	[P].LGGLVRTP.[S]		265	272			2	2.31	0	812.499	Not Found	Not Found	High	ProAnalase
S1_TTP	P26651	mRNA decay activator protein ZFP36	ZFP36	[G].LVRTPSVQS.[L]		268	276			1	2.09	2	986.563	Not Found	Not Found	High	Thermolysin
S1_TTP	P26651	mRNA decay activator protein ZFP36	ZFP36	[R].RLPIFNR.[I]		315	321			6	2.38	1	915.552	Not Found	High	Not Found	Trypsin
S2_HEK-TTP	P26651	mRNA decay activator protein ZFP36	ZFP36	[E].SLLSLSPDVPVPSDHGGTE.[S]		9	27			3	3.46	2	1906.94	Not Found	Not Found	High	GluC
S2_HEK-TTP	P26651	mRNA decay activator protein ZFP36	ZFP36	[L].SLSPDVPVPSDHGGTESSPGWGSSGPW.[S]		12	38			2	3.13	2	2679.2	Not Found	Not Found	High	Chymotrypsin
S2_HEK-TTP	P26651	mRNA decay activator protein ZFP36	ZFP36	[S].LSPDVPVPSDHGGTESSPGWGSSGPWS.[L]		13	39			2	4.81	2	2679.2	Not Found	Not Found	High	Thermolysin
S2_HEK-TTP	P26651	mRNA decay activator protein ZFP36	ZFP36	[E].SSPGWGSSGPWSLSPSDSSPSGVTSRLPGRSTSLVE.[G]	1xPhospho [S/T]	28	63	1xPhospho	Ambiguous (S)	3	2.57	1	3668.69	Not Found	Not Found	High	GluC
S2_HEK-TTP	P26651	mRNA decay activator protein ZFP36	ZFP36	[E].SSPGWGSSGPWSLSPSDSSPSGVTSRLPGRSTSLVE.[G]		28	63			1	5.27	1	3588.72	Not Found	Not Found	High	GluC
S2_HEK-TTP	P26651	mRNA decay activator protein ZFP36	ZFP36	[S].LSPSDSSPSGVTSRLPGRSTS.[L]	1xPhospho [S7]	40	60	1xPhospho	S46	1	2.8	2	2155	Not Found	Not Found	High	Thermolysin
S2_HEK-TTP	P26651	mRNA decay activator protein ZFP36	ZFP36	[R].STSLVEGR.[S]		58	65			5	2.18	0	848.447	High	High	Not Found	Trypsin
S2_HEK-TTP	P26651	mRNA decay activator protein ZFP36	ZFP36	[R].STSLVEGR.[S]	1xPhospho [S3(100)]	58	65	1xPhospho	S60	2	2.49	0	928.414	High	High	Not Found	Trypsin
S2_HEK-TTP	P26651	mRNA decay activator protein ZFP36	ZFP36	[S].LVEGRSCGWVPPPPG.[F]	1xCarbamidomethyl [C7]	61	75			3	3.03	2	1607.8	Not Found	Not Found	High	Thermolysin
S2_HEK-TTP	P26651	mRNA decay activator protein ZFP36	ZFP36	[R].SCGWVPPPPGFAPLAPR.[L]	1xCarbamidomethyl [C2]	66	82			7	4.83	0	1805.92	High	Not Found	Not Found	Trypsin
S2_HEK-TTP	P26651	mRNA decay activator protein ZFP36	ZFP36	[C].GWVPPPPGFAPLAPR.[L]		68	82			1	2.01	0	1558.85	Not Found	High	Not Found	Trypsin
S2_HEK-TTP	P26651	mRNA decay activator protein ZFP36	ZFP36	[P].LAPRLGPE.[L]		79	86			1	2.04	2	852.494	Not Found	Not Found	High	Thermolysin
S2_HEK-TTP	P26651	mRNA decay activator protein ZFP36	ZFP36	[L].APRLGPELSPSPTSPTATSTTPSRY.[K]	1xPhospho [S14]	80	104	1xPhospho	S93	2	5.96	2	2651.27	Not Found	Not Found	High	Chymotrypsin
S2_HEK-TTP	P26651	mRNA decay activator protein ZFP36	ZFP36	[L].APRLGPELSPSPTSPTATSTTPSRY.[K]		80	104			1	3.25	2	2571.3	Not Found	Not Found	High	Chymotrypsin
S2_HEK-TTP	P26651	mRNA decay activator protein ZFP36	ZFP36	[P].RLGPELSP.[S]		82	89			2	2.22	1	868.489	Not Found	Not Found	High	ProAnalase
S2_HEK-TTP	P26651	mRNA decay activator protein ZFP36	ZFP36	[R].LGPELSPSPTSPTATSTTPSR.[Y]	1xPhospho [S11(100)]	83	103	1xPhospho	S93	36	6.19	0	2164.02	High	High	Not Found	Trypsin
S2_HEK-TTP	P26651	mRNA decay activator protein ZFP36	ZFP36	[R].LGPELSPSPTSPTATSTTPSR.[Y]		83	103			15	6.05	0	2084.05	High	High	Not Found	Trypsin
S2_HEK-TTP	P26651	mRNA decay activator protein ZFP36	ZFP36	[R].LGPELSPSPTSPTATSTTPSR.[Y]	2xPhospho [S6(100); S11(99.5)]	83	103	2xPhospho	S88 ; S93	11	4.73	0	2243.98	Not Found	High	Not Found	Trypsin
S2_HEK-TTP	P26651	mRNA decay activator protein ZFP36	ZFP36	[R].LGPELSPSPTSPTATSTTPSRYK.[T]	1xPhospho [S11(97.7)]	83	105	1xPhospho	S93	4	2.46	1	2455.18	Not Found	High	Not Found	Trypsin
S2_HEK-TTP	P26651	mRNA decay activator protein ZFP36	ZFP36	[R].LGPELSPSPTSPTATSTTPSRYKTE.[L]	1xPhospho [T/S]	83	107	1xPhospho	Ambiguous (S/T)	2	5.71	2	2685.27	Not Found	Not Found	High	Thermolysin
S2_HEK-TTP	P26651	mRNA decay activator protein ZFP36	ZFP36	[R].LGPELSPSPTSPTATSTTPSRYKTE.[L]		83	107			1	3.09	2	2605.3	Not Found	Not Found	High	Thermolysin
S2_HEK-TTP	P26651	mRNA decay activator protein ZFP36	ZFP36	[E].LSPSPTSPTATSTTPSRYKTE.[L]	1xPhospho [S/T]	87	107	1xPhospho	Ambiguous (S/T)	12	5.28	0	2289.06	Not Found	Not Found	High	GluC
S2_HEK-TTP	P26651	mRNA decay activator protein ZFP36	ZFP36	[E].LSPSPTSPTATSTTPSRYKTE.[L]		87	107			2	4.93	0	2209.1	Not Found	Not Found	High	GluC
S2_HEK-TTP	P26651	mRNA decay activator protein ZFP36	ZFP36	[E].LCRTFSE.[S]	1xCarbamidomethyl [C2]	108	114			1	2.3	0	912.424	Not Found	Not Found	High	GluC
S2_HEK-TTP	P26651	mRNA decay activator protein ZFP36	ZFP36	[F].YLQGRCPY.[G]	1xCarbamidomethyl [C6]	151	158			1	2.36	2	1056.49	Not Found	Not Found	High	Chymotrypsin
S2_HEK-TTP	P26651	mRNA decay activator protein ZFP36	ZFP36	[C].HFIHNPSEDLAAPGHPPVLR.[Q]		163	182			1	2.64	0	2204.14	Not Found	High	Not Found	Trypsin
S2_HEK-TTP	P26651	mRNA decay activator protein ZFP36	ZFP36	[F].IHNPSEDLAAPGHPPVLRQSISF.[S]		165	187			11	5.73	2	2482.28	Not Found	Not Found	High	Chymotrypsin
S2_HEK-TTP	P26651	mRNA decay activator protein ZFP36	ZFP36	[F].IHNPSEDLAAPGHPPVL.[R]		165	181			4	2.95	1	1763.91	Not Found	Not Found	High	Chymotrypsin
S2_HEK-TTP	P26651	mRNA decay activator protein ZFP36	ZFP36	[F].IHNPSEDLAAPGHPPVLRQSISF.[S]	1xPhospho [S]	165	187	1xPhospho	Ambiguous (S)	4	3.73	2	2562.25	Not Found	Not Found	High	Chymotrypsin
S2_HEK-TTP	P26651	mRNA decay activator protein ZFP36	ZFP36	[N].PSEDLAAPGHPPVLR.[Q]		168	182			1	2.88	0	1555.82	Not Found	High	Not Found	Trypsin
S2_HEK-TTP	P26651	mRNA decay activator protein ZFP36	ZFP36	[P].VLRQSISFSGLP.[S]		180	191			4	2.9	0	1303.74	Not Found	Not Found	High	ProAnalase
S2_HEK-TTP	P26651	mRNA decay activator protein ZFP36	ZFP36	[P].VLRQSISFSGLP.[S]	1xPhospho [S7]	180	191	1xPhospho	S186	1	2.45	0	1383.7	Not Found	Not Found	High	ProAnalase
S2_HEK-TTP	P26651	mRNA decay activator protein ZFP36	ZFP36	[R].QSISFSGLPSGR.[R]		183	194			11	3.14	0	1235.64	High	High	Not Found	Trypsin
S2_HEK-TTP	P26651	mRNA decay activator protein ZFP36	ZFP36	[R].QSISFSGLPSGR.[R]	1xPhospho [S4(100)]	183	194	1xPhospho	S186	5	3.05	0	1315.6	High	High	Not Found	Trypsin
S2_HEK-TTP	P26651	mRNA decay activator protein ZFP36	ZFP36	[R].QSISFSGLPSGRR.[T]		183	195			2	3.43	1	1391.74	Not Found	High	Not Found	Trypsin
S2_HEK-TTP	P26651	mRNA decay activator protein ZFP36	ZFP36	[S].ISFSGLPSGRRTSPPPPG.[L]	1xPhospho [S/T]	185	202	1xPhospho	Ambiguous (S/T)	6	2.6	2	1889.93	Not Found	Not Found	High	Thermolysin
S2_HEK-TTP	P26651	mRNA decay activator protein ZFP36	ZFP36	[D].LPLSPSAFSAAPGTPLAR.[R]		225	242			1	2.14	0	1752.96	Not Found	High	Not Found	Trypsin
S2_HEK-TTP	P26651	mRNA decay activator protein ZFP36	ZFP36	[R].DPTPVCCPSCR.[R]	3xCarbamidomethyl [C6; C7; C10]	244	254			4	2.85	0	1348.54	High	Not Found	Not Found	Trypsin
S2_HEK-TTP	P26651	mRNA decay activator protein ZFP36	ZFP36	[R].RATPISVWGPLGGLVR.[T]		255	270			5	4.15	1	1678.98	Not Found	High	Not Found	Trypsin
S2_HEK-TTP	P26651	mRNA decay activator protein ZFP36	ZFP36	[R].ATPISVWGPLGGLVR.[T]		256	270			4	3.64	0	1522.87	High	High	Not Found	Trypsin
S2_HEK-TTP	P26651	mRNA decay activator protein ZFP36	ZFP36	[A].TPISVWGPLGGLVRTP.[S]		257	272			4	3.95	2	1649.94	Not Found	Not Found	High	ProAnalase
S2_HEK-TTP	P26651	mRNA decay activator protein ZFP36	ZFP36	[P].ISVWGPLGGLVRTP.[S]		259	272			1	2.63	1	1451.84	Not Found	Not Found	High	ProAnalase
S2_HEK-TTP	P26651	mRNA decay activator protein ZFP36	ZFP36	[P].LGGLVRTP.[S]		265	272			3	2.23	0	812.499	Not Found	Not Found	High	ProAnalase
S2_HEK-TTP	P26651	mRNA decay activator protein ZFP36	ZFP36	[G].LVRTPSVQS.[L]		268	276			1	1.95	2	986.563	Not Found	Not Found	High	Thermolysin
S2_HEK-TTP	P26651	mRNA decay activator protein ZFP36	ZFP36	[R].RLPIFNR.[I]		315	321			8	2.75	1	915.552	Not Found	High	Not Found	Trypsin
S2_HEK-TTP	P26651	mRNA decay activator protein ZFP36	ZFP36	[P].IFNRISVSE.[-]		318	326			2	2.8	0	1064.57	Not Found	Not Found	High	ProAnalase
S2_HEK-TTP	P26651	mRNA decay activator protein ZFP36	ZFP36	[F].NRISVSE.[-]		320	326			1	2.2	0	804.421	Not Found	Not Found	High	Chymotrypsin
S3_Sf21-TTP	P26651	mRNA decay activator protein ZFP36	ZFP36	[E].SLLSLSPDVPVPSDHGGTE.[S]		9	27			5	3.16	2	1906.94	Not Found	Not Found	High	GluC
S3_Sf21-TTP	P26651	mRNA decay activator protein ZFP36	ZFP36	[L].SLSPDVPVPSDHGGTESSPGWGSSGPW.[S]		12	38			3	2.8	2	2679.2	Not Found	Not Found	High	Chymotrypsin
S3_Sf21-TTP	P26651	mRNA decay activator protein ZFP36	ZFP36	[L].SLSPDVPVPSDHGGTESSPGW.[G]		12	32			1	2.13	1	2107.96	Not Found	Not Found	High	Chymotrypsin
S3_Sf21-TTP	P26651	mRNA decay activator protein ZFP36	ZFP36	[S].LSPDVPVPSDHGGTESSPGWGSSGPWS.[L]		13	39			4	3.9	2	2679.2	Not Found	Not Found	High	Thermolysin
S3_Sf21-TTP	P26651	mRNA decay activator protein ZFP36	ZFP36	[E].SSPGWGSSGPWSLSPSDSSPSGVTSRLPGRSTSLVE.[G]	1xPhospho [S]	28	63	1xPhospho	Ambiguous (S)	7	6.13	1	3668.69	Not Found	Not Found	High	GluC
S3_Sf21-TTP	P26651	mRNA decay activator protein ZFP36	ZFP36	[E].SSPGWGSSGPWSLSPSDSSPSGVTSRLPGRSTSLVE.[G]		28	63			3	5.26	1	3588.72	Not Found	Not Found	High	GluC
S3_Sf21-TTP	P26651	mRNA decay activator protein ZFP36	ZFP36	[E].SSPGWGSSGPWSLSPSDSSPSGVTSRLPGRSTSLVE.[G]	2xPhospho [S14; S16]	28	63	2xPhospho	S41; S43	1	2.8	1	3748.65	Not Found	Not Found	High	GluC
S3_Sf21-TTP	P26651	mRNA decay activator protein ZFP36	ZFP36	[W].SLSPSDSSPSGVTSR.[L]		39	53			1	2.06	0	1463.7	Not Found	High	Not Found	Trypsin
S3_Sf21-TTP	P26651	mRNA decay activator protein ZFP36	ZFP36	[S].LSPSDSSPSGVTSRLPGRSTS.[L]	1xPhospho [S]	40	60	1xPhospho	Ambiguous (S)	3	3.31	2	2155	Not Found	Not Found	High	Thermolysin
S3_Sf21-TTP	P26651	mRNA decay activator protein ZFP36	ZFP36	[S].LSPSDSSPSGVTSRLPGRSTS.[L]		40	60			2	2.67	2	2075.04	Not Found	Not Found	High	Thermolysin
S3_Sf21-TTP	P26651	mRNA decay activator protein ZFP36	ZFP36	[R].STSLVEGR.[S]		58	65			4	2.43	0	848.447	High	High	Not Found	Trypsin
S3_Sf21-TTP	P26651	mRNA decay activator protein ZFP36	ZFP36	[R].STSLVEGR.[S]	1xPhospho [S/T]	58	65	1xPhospho	S60	2	2.2	0	928.414	High	Not Found	Not Found	Trypsin
S3_Sf21-TTP	P26651	mRNA decay activator protein ZFP36	ZFP36	[S].LVEGRSCGWVPPPPG.[F]	1xCarbamidomethyl [C7]	61	75			8	2.85	2	1607.8	Not Found	Not Found	High	Thermolysin
S3_Sf21-TTP	P26651	mRNA decay activator protein ZFP36	ZFP36	[L].VEGRSCGWVPPPPG.[F]	1xCarbamidomethyl [C6]	62	75			1	2.14	1	1494.72	Not Found	Not Found	High	Thermolysin
S3_Sf21-TTP	P26651	mRNA decay activator protein ZFP36	ZFP36	[E].GRSCGWVPPPPGFAPLAPRLGPE.[L]	1xCarbamidomethyl [C4]	64	86			2	2.89	0	2415.24	Not Found	Not Found	High	GluC
S3_Sf21-TTP	P26651	mRNA decay activator protein ZFP36	ZFP36	[R].SCGWVPPPPGFAPLAPR.[L]	1xCarbamidomethyl [C2]	66	82			8	4.74	0	1805.92	High	Not Found	Not Found	Trypsin
S3_Sf21-TTP	P26651	mRNA decay activator protein ZFP36	ZFP36	[L].APRLGPELSPSPTSPTATSTTPSRY.[K]	2xPhospho [S/T]	80	104	2xPhospho	Ambiguous (S/T)	4	2.79	2	2731.24	Not Found	Not Found	High	Chymotrypsin
S3_Sf21-TTP	P26651	mRNA decay activator protein ZFP36	ZFP36	[L].APRLGPELSPSPTSPTATSTTPSRY.[K]	1xPhospho [S14]	80	104	1xPhospho	S93	2	5.97	2	2651.27	Not Found	Not Found	High	Chymotrypsin
S3_Sf21-TTP	P26651	mRNA decay activator protein ZFP36	ZFP36	[L].APRLGPELSPSPTSPTATSTTPSRY.[K]		80	104			1	5.26	2	2571.3	Not Found	Not Found	High	Chymotrypsin
S3_Sf21-TTP	P26651	mRNA decay activator protein ZFP36	ZFP36	[P].RLGPELSP.[S]		82	89			2	2.22	1	868.489	Not Found	Not Found	High	ProAnalase
S3_Sf21-TTP	P26651	mRNA decay activator protein ZFP36	ZFP36	[R].LGPELSPSPTSPTATSTTPSR.[Y]	1xPhospho [S11(100)]	83	103	1xPhospho	S93	32	6.12	0	2164.02	High	High	Not Found	Trypsin
S3_Sf21-TTP	P26651	mRNA decay activator protein ZFP36	ZFP36	[R].LGPELSPSPTSPTATSTTPSR.[Y]		83	103			18	6.26	0	2084.05	High	High	Not Found	Trypsin
S3_Sf21-TTP	P26651	mRNA decay activator protein ZFP36	ZFP36	[R].LGPELSPSPTSPTATSTTPSR.[Y]	2xPhospho [S6(100); S8(98.9)]	83	103	2xPhospho	S88; S90	9	3.68	0	2243.98	Not Found	High	Not Found	Trypsin
S3_Sf21-TTP	P26651	mRNA decay activator protein ZFP36	ZFP36	[R].LGPELSPSPTSPTATSTTPSRYKTE.[L]	1xPhospho [S/T]	83	107	1xPhospho	Ambiguous (S/T)	6	5.7	2	2685.27	Not Found	Not Found	High	Thermolysin
S3_Sf21-TTP	P26651	mRNA decay activator protein ZFP36	ZFP36	[R].LGPELSPSPTSPTATSTTPSRYKTE.[L]	2xPhospho [T/S]	83	107	2xPhospho	S90; Ambig (S)	3	2.99	2	2765.23	Not Found	Not Found	High	Thermolysin
S3_Sf21-TTP	P26651	mRNA decay activator protein ZFP36	ZFP36	[R].LGPELSPSPTSPTATSTTPSRYKTE.[L]		83	107			2	5.65	2	2605.3	Not Found	Not Found	High	Thermolysin
S3_Sf21-TTP	P26651	mRNA decay activator protein ZFP36	ZFP36	[E].LSPSPTSPTATSTTPSRYKTE.[L]	1xPhospho [S/T/Y]	87	107	1xPhospho	Ambiguous (S/T)	16	5.64	0	2289.06	Not Found	Not Found	High	GluC
S3_Sf21-TTP	P26651	mRNA decay activator protein ZFP36	ZFP36	[E].LSPSPTSPTATSTTPSRYKTE.[L]		87	107			6	5.09	0	2209.1	Not Found	Not Found	High	GluC
S3_Sf21-TTP	P26651; P47974	mRNA decay activator protein ZFP36	ZFP36	[Y].KTELCRTF.[HS]	1xCarbamidomethyl [C5]	105	112			1	2.49	1	1054.53	Not Found	Not Found	High	Chymotrypsin
S3_Sf21-TTP	P26651	mRNA decay activator protein ZFP36	ZFP36	[E].LCRTFSE.[S]	1xCarbamidomethyl [C2]	108	114			3	2.56	0	912.424	Not Found	Not Found	High	GluC
S3_Sf21-TTP	P26651	mRNA decay activator protein ZFP36	ZFP36	[Y].LQGRCPY.[G]	1xCarbamidomethyl [C5]	152	158			1	2.03	1	893.43	Not Found	Not Found	High	Chymotrypsin
S3_Sf21-TTP	P26651	mRNA decay activator protein ZFP36	ZFP36	[P].YGSRCHFIHNP.[S]	1xCarbamidomethyl [C5]	158	168			2	2.81	0	1387.63	Not Found	Not Found	High	ProAnalase
S3_Sf21-TTP	P26651	mRNA decay activator protein ZFP36	ZFP36	[H].FIHNPSED.[L]		164	171			1	1.95	1	958.426	Not Found	Not Found	High	Thermolysin
S3_Sf21-TTP	P26651	mRNA decay activator protein ZFP36	ZFP36	[F].IHNPSEDLAAPGHPPVLRQSISF.[S]		165	187			24	5.57	2	2482.28	Not Found	Not Found	High	Chymotrypsin
S3_Sf21-TTP	P26651	mRNA decay activator protein ZFP36	ZFP36	[F].IHNPSEDLAAPGHPPVL.[R]		165	181			3	3.48	1	1763.91	Not Found	Not Found	High	Chymotrypsin
S3_Sf21-TTP	P26651	mRNA decay activator protein ZFP36	ZFP36	[P].VLRQSISFSGLP.[S]		180	191			5	3	0	1303.74	Not Found	Not Found	High	ProAnalase
S3_Sf21-TTP	P26651	mRNA decay activator protein ZFP36	ZFP36	[R].QSISFSGLPSGR.[R]		183	194			6	3.14	0	1235.64	High	High	Not Found	Trypsin
S3_Sf21-TTP	P26651	mRNA decay activator protein ZFP36	ZFP36	[R].QSISFSGLPSGR.[R]	1xPhospho [S]	183	194	1xPhospho	S186	1	2.91	0	1315.6	High	Not Found	Not Found	Trypsin
S3_Sf21-TTP	P26651	mRNA decay activator protein ZFP36	ZFP36	[R].QSISFSGLPSGRR.[T]		183	195			1	3.43	1	1391.74	Not Found	High	Not Found	Trypsin
S3_Sf21-TTP	P26651	mRNA decay activator protein ZFP36	ZFP36	[S].ISFSGLPSGRRTSPPPPG.[L]	1xPhospho [S/T]	185	202	1xPhospho	Ambiguous (S/T)	9	3.94	2	1889.93	Not Found	Not Found	High	Thermolysin
S3_Sf21-TTP	P26651	mRNA decay activator protein ZFP36	ZFP36	[S].FSGLPSGRRTSPPPPG.[L]	1xPhospho [T10]	187	202	1xPhospho	T196	1	2.24	1	1689.81	Not Found	Not Found	High	Thermolysin
S3_Sf21-TTP	P26651	mRNA decay activator protein ZFP36	ZFP36	[R].DPTPVCCPSCR.[R]	3xCarbamidomethyl [C6; C7; C10]	244	254			2	3.05	0	1348.54	High	Not Found	Not Found	Trypsin
S3_Sf21-TTP	P26651	mRNA decay activator protein ZFP36	ZFP36	[R].RATPISVWGPLGGLVR.[T]		255	270			2	4.07	1	1678.98	Not Found	High	Not Found	Trypsin
S3_Sf21-TTP	P26651	mRNA decay activator protein ZFP36	ZFP36	[R].ATPISVWGPLGGLVR.[T]		256	270			2	3.25	0	1522.87	High	High	Not Found	Trypsin
S3_Sf21-TTP	P26651	mRNA decay activator protein ZFP36	ZFP36	[A].TPISVWGPLGGLVRTP.[S]		257	272			6	4.54	2	1649.94	Not Found	Not Found	High	ProAnalase
S3_Sf21-TTP	P26651	mRNA decay activator protein ZFP36	ZFP36	[A].TPISVWGPLGGLVRTP.[S]	1xPhospho [T15]	257	272	1xPhospho	T271	1	4.34	2	1729.9	Not Found	Not Found	High	ProAnalase
S3_Sf21-TTP	P26651	mRNA decay activator protein ZFP36	ZFP36	[P].ISVWGPLGGLVRTP.[S]		259	272			3	4.41	1	1451.84	Not Found	Not Found	High	ProAnalase
S3_Sf21-TTP	P26651	mRNA decay activator protein ZFP36	ZFP36	[P].LGGLVRTP.[S]		265	272			6	2.56	0	812.499	Not Found	Not Found	High	ProAnalase
S3_Sf21-TTP	P26651	mRNA decay activator protein ZFP36	ZFP36	[P].LGGLVRTP.[S]	1xPhospho [T7]	265	272	1xPhospho	T271	4	3.07	0	892.465	Not Found	Not Found	High	ProAnalase
S3_Sf21-TTP	P26651	mRNA decay activator protein ZFP36	ZFP36	[R].RLPIFNR.[I]		315	321			6	2.55	1	915.552	Not Found	High	Not Found	Trypsin
S5_Sf21-L2	P47974	mRNA decay activator protein ZFP36L2	ZFP36L2	[-].MSTTLLSAFYDVDFLCK.[T]	1xCarbamidomethyl [C16]	1	17			5	4.11	0	2010.96	High	Not Found	Not Found	Trypsin
S5_Sf21-L2	P47974	mRNA decay activator protein ZFP36L2	ZFP36L2	[-].MSTTLLSAFYDVDFLCK.[T]	1xCarbamidomethyl [C16]; 1xOxidation [M1]	1	17			1	2.81	0	2026.95	High	Not Found	Not Found	Trypsin
S5_Sf21-L2	P47974	mRNA decay activator protein ZFP36L2	ZFP36L2	[D].VDFLCKTE.[K]	1xCarbamidomethyl [C5]	12	19			1	1.96	1	1011.48	Not Found	Not Found	High	GluC
S5_Sf21-L2	P47974	mRNA decay activator protein ZFP36L2	ZFP36L2	[K].SLANLNLNNMLDK.[K]		21	33			8	4.26	0	1459.76	High	High	Not Found	Trypsin
S5_Sf21-L2	P47974	mRNA decay activator protein ZFP36L2	ZFP36L2	[K].SLANLNLNNMLDKK.[A]		21	34			6	4.58	1	1587.85	High	High	Not Found	Trypsin
S5_Sf21-L2	P47974	mRNA decay activator protein ZFP36L2	ZFP36L2	[K].SLANLNLNNMLDK.[K]	1xOxidation [M10]	21	33			4	3.81	0	1475.75	High	High	Not Found	Trypsin
S5_Sf21-L2	P47974	mRNA decay activator protein ZFP36L2	ZFP36L2	[K].SLANLNLNNMLDKK.[A]	1xOxidation [M10]	21	34			3	2.91	1	1603.85	High	High	Not Found	Trypsin
S5_Sf21-L2	P47974	mRNA decay activator protein ZFP36L2	ZFP36L2	[L].NLNNMLDKKAVGTPVAAAPSSGF.[A]		26	48			1	3.03	2	2302.19	Not Found	Not Found	High	Chymotrypsin
S5_Sf21-L2	P47974	mRNA decay activator protein ZFP36L2	ZFP36L2	[K].KAVGTPVAAAPSSGFAPGFLR.[R]		34	54			1	5.01	1	2001.09	Not Found	High	Not Found	Trypsin
S5_Sf21-L2	P47974	mRNA decay activator protein ZFP36L2	ZFP36L2	[K].AVGTPVAAAPSSGFAPGFLR.[R]		35	54			17	5.74	0	1873	High	High	Not Found	Trypsin
S5_Sf21-L2	P47974	mRNA decay activator protein ZFP36L2	ZFP36L2	[K].AVGTPVAAAPSSGFAPGFLRR.[H]		35	55			3	4.12	1	2029.1	Not Found	High	Not Found	Trypsin
S5_Sf21-L2	P47974	mRNA decay activator protein ZFP36L2	ZFP36L2	[R].RHSASNLHALAHPAPSPGSCSPK.[F]	1xCarbamidomethyl [C20]; 1xPhospho [S]	55	77	1xPhospho	Ambiguous (S)	15	8.72	1	2459.14	High	Not Found	Not Found	Trypsin
S5_Sf21-L2	P47974	mRNA decay activator protein ZFP36L2	ZFP36L2	[R].RHSASNLHALAHPAPSPGSCSPK.[F]	1xCarbamidomethyl [C20]; 2xPhospho [S5; S16]	55	77	2xPhospho	S59; S70	4	6.32	1	2539.11	High	Not Found	Not Found	Trypsin
S5_Sf21-L2	P47974	mRNA decay activator protein ZFP36L2	ZFP36L2	[R].RHSASNLHALAHPAPSPGSCSPK.[F]	1xCarbamidomethyl [C20]; 3xPhospho [S5; S16; S19]	55	77	3xPhospho	S59; S70; S73	1	4.3	1	2619.07	High	Not Found	Not Found	Trypsin
S5_Sf21-L2	P47974	mRNA decay activator protein ZFP36L2	ZFP36L2	[R].HSASNLHALAHPAPSPGSCSPK.[F]	1xCarbamidomethyl [C19]; 1xPhospho [S]	56	77	1xPhospho	Ambiguous (S)	8	6.07	0	2303.04	High	Not Found	Not Found	Trypsin
S5_Sf21-L2	P47974	mRNA decay activator protein ZFP36L2	ZFP36L2	[R].HSASNLHALAHPAPSPGSCSPK.[F]	1xCarbamidomethyl [C19]	56	77			5	5.99	0	2223.07	High	Not Found	Not Found	Trypsin
S5_Sf21-L2	P47974	mRNA decay activator protein ZFP36L2	ZFP36L2	[L].HALAHPAPSPGSCSPKFPGAANGSSCGSAAAGGPTSY.[G]	2xCarbamidomethyl [C13; C26]	62	98			1	4.09	2	3481.56	Not Found	Not Found	High	Chymotrypsin
S5_Sf21-L2	P47974	mRNA decay activator protein ZFP36L2	ZFP36L2	[K].FPGAANGSSCGSAAAGGPTSYGTLK.[E]	1xCarbamidomethyl [C10]	78	102			8	7.91	0	2286.05	High	Not Found	Not Found	Trypsin
S5_Sf21-L2	P47974	mRNA decay activator protein ZFP36L2	ZFP36L2	[K].FPGAANGSSCGSAAAGGPTSYGTLKEPSGGGGTALLNK.[E]	1xCarbamidomethyl [C10]	78	115			4	5.78	1	3467.65	High	Not Found	Not Found	Trypsin
S5_Sf21-L2	P47974	mRNA decay activator protein ZFP36L2	ZFP36L2	[Y].GTLKEPSGGGGTALL.[N]		99	113			2	3.54	2	1357.73	Not Found	Not Found	High	Chymotrypsin
S5_Sf21-L2	P47974	mRNA decay activator protein ZFP36L2	ZFP36L2	[Y].GTLKEPSGGGGTAL.[L]		99	112			1	3.44	1	1244.65	Not Found	Not Found	High	Chymotrypsin
S5_Sf21-L2	P47974	mRNA decay activator protein ZFP36L2	ZFP36L2	[T].LKEPSGGGGTAL.[L]		101	112			3	2.41	2	1086.58	Not Found	Not Found	High	Thermolysin
S5_Sf21-L2	P47974	mRNA decay activator protein ZFP36L2	ZFP36L2	[K].EPSGGGGTALLNK.[E]		103	115			8	3.41	0	1200.62	High	High	Not Found	Trypsin
S5_Sf21-L2	P47974	mRNA decay activator protein ZFP36L2	ZFP36L2	[K].EPSGGGGTALLNKENK.[F]		103	118			1	2.67	1	1571.8	Not Found	High	Not Found	Trypsin
S5_Sf21-L2	P47974	mRNA decay activator protein ZFP36L2	ZFP36L2	[A].LLNKENK.[F]		112	118			1	2.22	1	858.504	Not Found	Not Found	High	Thermolysin
S5_Sf21-L2	P47974	mRNA decay activator protein ZFP36L2	ZFP36L2	[R].DRSFSENGDR.[S]	1xPhospho [S]	121	130	1xPhospho	Ambiguous (S)	2	2.06	1	1262.48	High	Not Found	Not Found	Trypsin
S5_Sf21-L2	P47974	mRNA decay activator protein ZFP36L2	ZFP36L2	[R].DRSFSENGDRSQHLLHLQQQQK.[G]	1xPhospho [S]	121	142	1xPhospho	S125	1	3.5	2	2731.27	High	Not Found	Not Found	Trypsin
S5_Sf21-L2	P47974	mRNA decay activator protein ZFP36L2	ZFP36L2	[R].SFSENGDRSQHLLHLQQQQK.[G]		123	142			2	2.84	1	2380.18	Not Found	High	Not Found	Trypsin
S5_Sf21-L2	P47974	mRNA decay activator protein ZFP36L2	ZFP36L2	[R].SFSENGDRSQHLLHLQQQQK.[G]	1xPhospho [S3(99.2)]	123	142	1xPhospho	S125	1	2.94	1	2460.14	High	Not Found	Not Found	Trypsin
S5_Sf21-L2	P47974	mRNA decay activator protein ZFP36L2	ZFP36L2	[S].FSENGDRSQHL.[L]		124	134			3	3.55	1	1289.59	Not Found	Not Found	High	Thermolysin
S5_Sf21-L2	P47974	mRNA decay activator protein ZFP36L2	ZFP36L2	[R].SQHLLHLQQQQK.[G]		131	142			11	4.96	0	1487.81	High	High	Not Found	Trypsin
S5_Sf21-L2	P47974	mRNA decay activator protein ZFP36L2	ZFP36L2	[H].LQQQQKGGGGSQ.[I]		137	148			1	3.84	0	1215.61	Not Found	Not Found	High	Thermolysin
S5_Sf21-L2	P47974	mRNA decay activator protein ZFP36L2	ZFP36L2	[K].GGGGSQINSTR.[Y]		143	153			2	2.89	0	1033.5	High	High	Not Found	Trypsin
S5_Sf21-L2	P47974	mRNA decay activator protein ZFP36L2	ZFP36L2	[R].YKTELCRPFEESGTCK.[Y]	2xCarbamidomethyl [C6; C15]	154	169			4	4.2	1	2004.92	High	Not Found	Not Found	Trypsin
S5_Sf21-L2	P47974	mRNA decay activator protein ZFP36L2	ZFP36L2	[RK].YKTELCR.[PT]	1xCarbamidomethyl [C6]	154	160			1	2.22	1	969.482	High	Not Found	Not Found	Trypsin
S5_Sf21-L2	P47974	mRNA decay activator protein ZFP36L2	ZFP36L2	[K].TELCRPFEESGTCK.[Y]	2xCarbamidomethyl [C4; C13]	156	169			3	3.81	0	1713.76	High	Not Found	Not Found	Trypsin
S5_Sf21-L2	Q07352; P47974	mRNA decay activator protein ZFP36L1	ZFP36L1	[E].LCRPFEE.[NS]	1xCarbamidomethyl [C2]	158	164			2	2.45	1	950.44	Not Found	Not Found	High	GluC
S5_Sf21-L2	P47974	mRNA decay activator protein ZFP36L2	ZFP36L2	[K].CQFAHGFHELR.[S]	1xCarbamidomethyl [C1]	174	184			5	3.61	0	1401.65	High	Not Found	Not Found	Trypsin
S5_Sf21-L2	P47974	mRNA decay activator protein ZFP36L2	ZFP36L2	[R].TFHTIGFCPYGPR.[C]	1xCarbamidomethyl [C8]	199	211			13	3.64	0	1552.74	High	Not Found	Not Found	Trypsin
S5_Sf21-L2	P47974	mRNA decay activator protein ZFP36L2	ZFP36L2	[F].HTIGFCPY.[G]	1xCarbamidomethyl [C6]	201	208			1	2.36	1	994.445	Not Found	Not Found	High	Chymotrypsin
S5_Sf21-L2	P47974	mRNA decay activator protein ZFP36L2	ZFP36L2	[R].CHFIHNADER.[R]	1xCarbamidomethyl [C1]	212	221			6	3.3	0	1298.57	High	Not Found	Not Found	Trypsin
S5_Sf21-L2	P47974	mRNA decay activator protein ZFP36L2	ZFP36L2	[F].IHNADERRPAPSGGASGDLRAF.[G]		215	236			2	3.55	1	2294.14	Not Found	Not Found	High	Chymotrypsin
S5_Sf21-L2	P47974	mRNA decay activator protein ZFP36L2	ZFP36L2	[R].RPAPSGGASGDLR.[A]		222	234			6	3.98	0	1240.64	High	High	Not Found	Trypsin
S5_Sf21-L2	P47974	mRNA decay activator protein ZFP36L2	ZFP36L2	[A].FGTRDALH.[L]		236	243			1	2.01	2	916.464	Not Found	Not Found	High	Thermolysin
S5_Sf21-L2	P47974	mRNA decay activator protein ZFP36L2	ZFP36L2	[R].DALHLGFPR.[E]		240	248			5	2.72	0	1025.55	High	High	Not Found	Trypsin
S5_Sf21-L2	P47974	mRNA decay activator protein ZFP36L2	ZFP36L2	[R].DALHLGFPREPRPK.[L]		240	253			5	3.45	1	1632.9	Not Found	High	Not Found	Trypsin
S5_Sf21-L2	P47974	mRNA decay activator protein ZFP36L2	ZFP36L2	[R].DALHLGFPREPR.[P]		240	251			2	2.8	1	1407.75	Not Found	High	Not Found	Trypsin
S5_Sf21-L2	P47974	mRNA decay activator protein ZFP36L2	ZFP36L2	[K].LHHSLSFSGFPSGHHQPPGGLESPLLLDSPTSR.[T]		254	286			36	6.09	0	3491.75	High	High	Not Found	Trypsin
S5_Sf21-L2	P47974	mRNA decay activator protein ZFP36L2	ZFP36L2	[K].LHHSLSFSGFPSGHHQPPGGLESPLLLDSPTSR.[T]	1xPhospho [S29(99)]	254	286	1xPhospho	Ambiguous (S/T)	18	5.8	0	3571.71	High	Not Found	Not Found	Trypsin
S5_Sf21-L2	P47974	mRNA decay activator protein ZFP36L2	ZFP36L2	[S].FSGFPSGHHQPPGGLESP.[L]		260	277			1	2.05	2	1834.85	Not Found	Not Found	High	Thermolysin
S5_Sf21-L2	P47974	mRNA decay activator protein ZFP36L2	ZFP36L2	[F].SGFPSGHHQPPGGLESPL.[L]		261	278			4	3.46	2	1800.87	Not Found	Not Found	High	Chymotrypsin
S5_Sf21-L2	P47974	mRNA decay activator protein ZFP36L2	ZFP36L2	[P].SGHHQPPGGLESP.[L]		265	277			1	2.52	2	1299.61	Not Found	Not Found	High	ProAnalase
S5_Sf21-L2	P47974	mRNA decay activator protein ZFP36L2	ZFP36L2	[L].ITPLAIQTHNF.[A]		373	383			1	2.53	1	1254.68	Not Found	Not Found	High	Chymotrypsin
S5_Sf21-L2	P47974	mRNA decay activator protein ZFP36L2	ZFP36L2	[P].LAIQTHNFA.[A]		376	384			1	2.02	1	1014.54	Not Found	Not Found	High	ProAnalase
S5_Sf21-L2	P47974	mRNA decay activator protein ZFP36L2	ZFP36L2	[L].AIQTHNFAAVAAAAY.[Y]		377	391			3	3.54	1	1518.77	Not Found	Not Found	High	Chymotrypsin
S5_Sf21-L2	P47974	mRNA decay activator protein ZFP36L2	ZFP36L2	[R].RLSDSPVFDAPPSPPDSLSDR.[D]	2xPhospho [S5; S13]	436	456	2xPhospho	S440; S448	1	2.6	1	2415.03	High	Not Found	Not Found	Trypsin
S5_Sf21-L2	P47974	mRNA decay activator protein ZFP36L2	ZFP36L2	[SR].RLPLFSR.[ML]		482	488			12	2.65	1	888.541	Not Found	High	Not Found	Trypsin
S4_Sf21-L1	Q07352	mRNA decay activator protein ZFP36L1	ZFP36L1	[-].MTTTLVSATIFDLSEVLCK.[G]	1xCarbamidomethyl [C18]; 1xOxidation [M1]	1	19			1	3.8	0	2145.08	High	NA	NA	Trypsin
S4_Sf21-L1	Q07352	mRNA decay activator protein ZFP36L1	ZFP36L1	[-].MTTTLVSATIFDLSEVLCK.[G]	1xCarbamidomethyl [C18]	1	19			4	4.95	0	2129.09	High	NA	NA	Trypsin
S4_Sf21-L1	Q07352	mRNA decay activator protein ZFP36L1	ZFP36L1	[K].MLNYSAPSAGGCLLDRK.[A]	1xCarbamidomethyl [C12]; 1xOxidation [M1]	23	39			8	5.24	1	1868.9	High	NA	NA	Trypsin
S4_Sf21-L1	Q07352	mRNA decay activator protein ZFP36L1	ZFP36L1	[K].MLNYSAPSAGGCLLDRK.[A]	1xCarbamidomethyl [C12]	23	39			7	4	1	1852.9	High	NA	NA	Trypsin
S4_Sf21-L1	Q07352	mRNA decay activator protein ZFP36L1	ZFP36L1	[K].MLNYSAPSAGGCLLDR.[K]	1xCarbamidomethyl [C12]; 1xOxidation [M1]	23	38			5	4.08	0	1740.8	High	NA	NA	Trypsin
S4_Sf21-L1	Q07352	mRNA decay activator protein ZFP36L1	ZFP36L1	[K].MLNYSAPSAGGCLLDR.[K]	1xCarbamidomethyl [C12]	23	38			7	4.01	0	1724.81	High	NA	NA	Trypsin
S4_Sf21-L1	Q07352	mRNA decay activator protein ZFP36L1	ZFP36L1	[K].AVGTPAGGGFPR.[R]		40	51			15	2.89	0	1086.57	High	NA	NA	Trypsin
S4_Sf21-L1	Q07352	mRNA decay activator protein ZFP36L1	ZFP36L1	[R].HSVTLPSSK.[F]		53	61			8	3.02	0	955.521	High	NA	NA	Trypsin
S4_Sf21-L1	Q07352	mRNA decay activator protein ZFP36L1	ZFP36L1	[K].FHQNQLLSSLK.[G]		62	72			15	3.66	0	1314.72	High	NA	NA	Trypsin
S4_Sf21-L1	Q07352	mRNA decay activator protein ZFP36L1	ZFP36L1	[K].GEPAPALSSR.[D]		73	82			8	2.36	0	984.511	High	NA	NA	Trypsin
S4_Sf21-L1	Q07352	mRNA decay activator protein ZFP36L1	ZFP36L1	[R].DRSFSEGGER.[L]	1xPhospho [S3]	88	97	1xPhospho	S90	1	2.31	1	1219.47	High	NA	NA	Trypsin
S4_Sf21-L1	Q07352	mRNA decay activator protein ZFP36L1	ZFP36L1	[R].SFSEGGER.[L]		90	97			1	1.94	0	868.38	High	NA	NA	Trypsin
S4_Sf21-L1	Q07352	mRNA decay activator protein ZFP36L1	ZFP36L1	[R].SFSEGGER.[L]	1xPhospho [S1]	90	97	1xPhospho	S90	1	1.98	0	948.346	High	NA	NA	Trypsin
S4_Sf21-L1	Q07352	mRNA decay activator protein ZFP36L1	ZFP36L1	[K].QPGGGQVNSSR.[Y]		104	114			10	2.76	0	1086.53	High	NA	NA	Trypsin
S4_Sf21-L1	Q07352	mRNA decay activator protein ZFP36L1	ZFP36L1	[RK].YKTELCR.[PT]	1xCarbamidomethyl [C6]	115	121			2	2.18	1	969.482	High	NA	NA	Trypsin
S4_Sf21-L1	Q07352	mRNA decay activator protein ZFP36L1	ZFP36L1	[R].YKTELCRPFEENGACK.[Y]	2xCarbamidomethyl [C6; C15]	115	130			3	3.51	1	2001.92	High	NA	NA	Trypsin
S4_Sf21-L1	Q07352	mRNA decay activator protein ZFP36L1	ZFP36L1	[K].TELCRPFEENGACK.[Y]	2xCarbamidomethyl [C4; C13]	117	130			1	2.1	0	1710.76	High	NA	NA	Trypsin
S4_Sf21-L1	Q07352	mRNA decay activator protein ZFP36L1	ZFP36L1	[K].CQFAHGIHELR.[S]	1xCarbamidomethyl [C1]	135	145			5	3.67	0	1367.66	High	NA	NA	Trypsin
S4_Sf21-L1	Q07352	mRNA decay activator protein ZFP36L1	ZFP36L1	[R].TFHTIGFCPYGPR.[C]	1xCarbamidomethyl [C8]	160	172			17	3.4	0	1552.74	High	NA	NA	Trypsin
S4_Sf21-L1	Q07352	mRNA decay activator protein ZFP36L1	ZFP36L1	[R].CHFIHNAEER.[R]	1xCarbamidomethyl [C1]	173	182			8	3.77	0	1312.59	High	NA	NA	Trypsin
