# Supplementary material for: Multivalent interactions with CCR4–NOT and PABPC1 determine mRNA repression efficiency by tristetraprolin
Source: Nat Commun. 2025 Aug 13;16:7528. doi: 10.1038/s41467-025-62741-7 (PMC12350847; doi:10.1038/s41467-025-62741-7)
Supplement: Supplementary file 6 — Source Data [file 41467_2025_62741_MOESM6_ESM.xlsx]

## Sheet: Figure 1
	Figure 1: red rectangles (dashed lines) indicate image area included in the manuscript; M - marker
	Figure 1b:											Figure 1c:
												top gel (WT-RNA):
												bottom gel (MUT-RNA):
	Figure 1e:
	top gel (WT-RNA):
	bottom gel (MUT-RNA):

## Sheet: Fig. 1g, 3e, 4d; Suppl. Fig. 9d
IL3-HiBit data for Figures 1g, 3e, 4d and Supplementary Figure 9d
Vector Control	EGFP	TTP(C124R)	TTP(FL)	TTP(∆CNBD) = TTP(1-313)	TTP(3xW/A)	TTP(1-274)	TTP(1-248)	TTP(1-206)	TTP(∆249-274)	TTP(∆CNBD+∆249-274)	TTP(3xW/A+∆CNBD)	TTP(8xS/A)
0.9693	1.088	0.9997	0.4257	0.5353	0.4753	0.5893	0.6827	0.8393	0.478	0.746	0.7363	0.5099
1.052	1.176	1	0.444	0.5583	0.504	0.6423	0.7563	0.9127	0.4827	0.743	0.7713	0.781
1.034	0.8983	1	0.4083	0.5057	0.5473	0.6037	0.6683	0.79	0.539	0.826	0.8317	0.5912
0.8584	0.9064	1	0.3861	0.5075	0.4013	0.5728	0.696	0.7931	0.4253	0.6699	0.6445	0.5907
0.936	1.094	1	0.4069	0.4706	0.4274	0.5383	0.6612	0.7204	0.4114	0.6589	0.669	0.512
Statistical analysis:
					P value	Mean of Measure	Mean of Control	Difference	SE of difference	t ratio	df	Adjusted P Value
Test details				TTP vs TTP(C124R)	<0.000001	0.4142	0.9999	-0.5857	0.009742	60.13	8	<0.000001
Test name	Unpaired t test			∆CNBD vs TTP	0.000469	0.5151	0.4142	0.1009	0.01779	5.673	8	0.001874
Variance assumption	Individual variance for each row			∆249-274 vs TTP	0.064556	0.4673	0.4142	0.05308	0.02478	2.142	8	0.124944
Multiple comparisons	Set P value threshold			∆CNBD+∆249-274 vs TTP	9e-06	0.7288	0.4142	0.3146	0.03178	9.898	8	6.4e-05
Method	Holm-Šídák method			3xW/A vs TTP	0.076049	0.4711	0.4142	0.05686	0.02792	2.037	8	0.124944
Alpha	0.05			3xW/A+∆CNBD vs TTP	1.9e-05	0.7306	0.4142	0.3164	0.03537	8.945	8	0.000116
				1-274 vs TTP	2.1e-05	0.4142	0.5893	-0.1751	0.01973	8.873	8	0.000116
Number of tests performed	10			1-248 vs TTP	<0.000001	0.4142	0.6929	-0.2787	0.01955	14.26	8	5e-06
				1-206 vs TTP	2e-06	0.4142	0.8111	-0.3969	0.03317	11.96	8	1.8e-05
				8SA vs TTP	0.006665	0.597	0.4142	0.1828	0.05032	3.632	8	0.019862

## Sheet: Figure 2
	Figure 2: red rectangles (dashed lines) indicate image area included in the manuscript, M - marker														Figure 2c:
															top gel (WT-RNA):
	Figure 2b:
															bottom gel (MUT-RNA):
	Figure 2d:
															Figure 2e:
															top gel (WT-RNA):
															bottom gel (MUT-RNA):

## Sheet: Figure 3
	Figure 3: red rectangles (dashed lines) indicate image area included in the manuscript; M -marker
	Figure 3c:											Figure 3d: (full figure displayed in Supplementary Figure 6a)
	top gel (WT-RNA):
	bottom gel (MUT-RNA):

## Sheet: Figure 4
	Figure 4: red rectangles (dashed lines) indicate image area included in the manuscript; M - marker
	Figure 4a:											Figure 4c:
	top gel (WT-RNA):											top gel (WT-RNA):
	bottom gel (MUT-RNA):
												bottom gel (MUT-RNA):

## Sheet: Fig. 4e; Suppl. Fig. 9e
RT-qPCR data for Figure 4e and Supplementary Figure 9e
Data for IER3:
TTP(C124R)	TTP(1-326)	TTP(∆CNBD)	TTP(4xW/A)	TTP(4xW/A+∆CNBD)	TTP(1-248)	TTP(1-223)	TTP(8xS/A)
1	0.563011	0.62185	0.637542	0.844567	0.583514	0.723779	0.797321
1	0.538874	0.674481	0.672515	0.777934	0.614155	0.719341	0.785043
1	0.528703	0.62689	0.598972	0.737527	0.639222	0.655596	0.761634
1	0.53441	0.58666	0.62995	0.804663	0.571134	0.700318	0.746213
1	0.548967	0.63216	0.6436	0.797712	0.600771	0.706113	0.771527
Statistical Analysis for IER3:
				P value	Mean of Column A	Mean of Column B	Difference	SE of difference	t ratio	df	Adjusted P Value
Test details			WT vs C124R	<0.000001	0.5428	1	-0.4572	0.006046	75.62	8	<0.000001
Test name	Unpaired t test		4WA vs TTP	0.000107	0.6365	0.5428	0.09372	0.01329	7.054	8	0.00032
Variance assumption	Individual variance for each row		∆CNBD vs TTP	0.000504	0.6284	0.5428	0.08562	0.01526	5.611	8	0.001007
Multiple comparisons	Set P value threshold		4WA+∆CNBD vs TTP	<0.000001	0.7925	0.5428	0.2497	0.01851	13.49	8	4e-06
Method	Holm-Šídák method		1-248 vs TTP	0.002227	0.6018	0.5428	0.05897	0.01334	4.42	8	0.002227
Alpha	0.05		1-223 vs TTP	3e-06	0.701	0.5428	0.1582	0.01355	11.67	8	1.1e-05
			8SA vs TTP	<0.000001	0.7723	0.5428	0.2296	0.01076	21.34	8	<0.000001
Number of tests performed	7
Data for CXCR4:
TTP(C124R)	TTP(1-326)	TTP(∆CNBD)	TTP(4xW/A)	TTP(4xW/A+∆CNBD)	TTP(1-248)	TTP(1-223)	TTP(8xS/A)
1	0.545734	0.586742	0.587643	0.713639	0.552528	0.786334	0.640227
1	0.524882	0.569334	0.513338	0.675231	0.550874	0.682053	0.705578
1	0.501507	0.595576	0.501471	0.777676	0.645686	0.882885	0.626021
1	0.544288	0.595708	0.521319	0.703152	0.54252	0.660006	0.664604
1	0.562978	0.549926	0.509323	0.645239	0.521883	0.743748	0.673648
Statistical Analysis for CXCR4:
				P value	Mean of Column A	Mean of Column B	Difference	SE of difference	t ratio	df	Adjusted P Value
Test details			WT vs C124R	<0.000001	0.5359	1	-0.4641	0.0105	44.21	8	<0.000001
Test name	Unpaired t test		4WA vs TTP	0.635491	0.5266	0.5359	-0.009259	0.01879	0.4927	8	0.635491
Variance assumption	Individual variance for each row		∆CNBD vs TTP	0.012998	0.5795	0.5359	0.04358	0.0137	3.18	8	0.038488
Multiple comparisons	Set P value threshold		4WA+∆CNBD vs TTP	0.000135	0.703	0.5359	0.1671	0.0245	6.822	8	0.000674
Method	Holm-Šídák method		1-248 vs TTP	0.294007	0.5627	0.5359	0.02682	0.02388	1.123	8	0.501574
Alpha	0.05		1-223 vs TTP	0.0008	0.751	0.5359	0.2151	0.04119	5.223	8	0.003196
			8SA vs TTP	8.6e-05	0.662	0.5359	0.1261	0.01734	7.274	8	0.000516
Number of tests performed	7
Data for PIM3:
TTP(C124R)	TTP(1-326)	TTP(∆CNBD)	TTP(4xW/A)	TTP(4xW/A+∆CNBD)	TTP(1-248)	TTP(1-223)	TTP(8xS/A)
1	0.353522	0.480851	0.460531	0.607256	0.366895	0.473751	0.432833
1	0.413846	0.50041	0.498818	0.622725	0.341013	0.47561	0.476641
1	0.418484	0.479625	0.479088	0.616192	0.371598	0.498765	0.455902
1	0.420751	0.510161	0.493064	0.617223	0.368858	0.540338	0.464316
Statistical Analysis for PIM3:
				P value	Mean of Column A	Mean of Column B	Difference	SE of difference	t ratio	df	Adjusted P Value
Test details			WT vs C124R	<0.000001	0.4017	1	-0.5983	0.01611	37.15	6	<0.000001
Test name	Unpaired t test		4WA vs TTP	0.004295	0.4829	0.4017	0.08122	0.01822	4.457	6	0.017071
Variance assumption	Individual variance for each row		∆CNBD vs TTP	0.002162	0.4928	0.4017	0.09111	0.01777	5.127	6	0.010765
Multiple comparisons	Set P value threshold		4WA+∆CNBD vs TTP	1.3e-05	0.6158	0.4017	0.2142	0.01642	13.04	6	7.5e-05
Method	Holm-Šídák method		1-248 vs TTP	0.065637	0.3621	0.4017	-0.03956	0.0176	2.248	6	0.065637
Alpha	0.05		1-223 vs TTP	0.005252	0.4971	0.4017	0.09547	0.02235	4.272	6	0.017071
			8SA vs TTP	0.023893	0.4574	0.4017	0.05577	0.01857	3.004	6	0.047215
Number of tests performed	7

## Sheet: Figure 5
	Figure 5: red rectangles (dashed lines) indicate image area included in the manuscript; M - marker													Figure 5c:
														top gel (WT-RNA):
	Figure 5a:
														bottom gel (MUT-RNA):
	Figure 5d:

## Sheet: Figure 6
	Figure 6: red rectangles (dashed lines) indicate image area included in the manuscript; M - marker
																		Figure 6b:
	Figure 6a:
	Figure 6d:							Figure 6e:
																				Figure 6f:
	Figure 6g:

## Sheet: Supplementary Figure 3
	Supplementary Figure 3: red rectangles (dashed lines) indicate image area included in the manuscript

## Sheet: Supplementary Figure 4
	Supplementary Figure 4b:
	Distance_(microns)	PH-mCherry-TTP	EGFP-NOT1(SHD)		Distance_(microns)	OST4-mCherry-NANOS3(1-117)	EGFP-NOT1(SHD)		Distance_(microns)	PH-mCherry-TTP+OST4-mCherry-NANOS3(1-117)	EGFP-NOT1(SHD)		Distance_(microns)	PH-mCherry	EGFP-NOT1(SHD)		Distance (µm)	OST4-mCherry	EGFP-NOT1(SHD)		Distance (µm)	PH-mCherry-TTP	EGFP		Distance (µm)	OST4-mCherry-NANOS3(1-117)	EGFP
	0	0	0		0	0	0		0	0	0		0	0	3.333		0	0	0		0	0	5.333		0	0	1.333
	0.1318	0	0		0.1318	0.636	0		0.1318	0	0		0.1318	0	2.579		0.1318	0	0		0.1318	0	5.82		0.1318	0	1.333
	0.2636	0	0		0.2636	0.096	0		0.2636	0	0		0.2636	0	2.727		0.2636	0	0.2894		0.2636	0	6.114		0.2636	0	1.333
	0.3954	0	0		0.3954	0.538	0		0.3954	0	0		0.3954	0	2.148		0.3954	0	0.2516		0.3954	0	6.599		0.3954	0	1.333
	0.5272	0	0		0.5272	0.421	0		0.5272	0	0		0.5272	0	2.187		0.5272	0	2.6825		0.5272	0	6.133		0.5272	0	1.333
	0.6589	0	0		0.6589	0.631	0		0.6589	0	0		0.6589	0	2.273		0.6589	0	2.2253		0.6589	0	6.285		0.6589	0	1.333
	0.7907	0.045	0		0.7907	0.667	0		0.7907	0	0		0.7907	0	1.924		0.7907	0	1.5534		0.7907	0	6.921		0.7907	0	1.333
	0.9225	1.19	0		0.9225	0.667	0		0.9225	0	0		0.9225	0	2.662		0.9225	0	0.6419		0.9225	0	7.333		0.9225	0	1.333
	1.0543	8.402	0		1.0543	0.667	0		1.0543	0	0		1.0543	0	2.373		1.0543	0	5.7851		1.0543	0	7.333		1.0543	0	1.333
	1.1861	23.641	0.14		1.1861	1.043	0		1.1861	0	0		1.1861	0	2.133		1.1861	0	7.3864		1.1861	0	7.651		1.1861	0	1.333
	1.3179	62.443	2.155		1.3179	1.149	0		1.3179	0.3	0		1.3179	0	1.476		1.3179	0	7.7726		1.3179	0	7.978		1.3179	0	1.333
	1.4497	111.405	46.323		1.4497	0.715	0		1.4497	8.694	0		1.4497	0	2.435		1.4497	0	10.0104		1.4497	0	9.005		1.4497	0	1.536
	1.5815	158.929	118.948		1.5815	0.962	0		1.5815	4.996	0		1.5815	0	2.669		1.5815	0.707	16.9118		1.5815	0	8.939		1.5815	0	1.796
	1.7132	159.446	161.005		1.7132	1.216	0		1.7132	23.44	0		1.7132	0	2.09		1.7132	3.485	19.7209		1.7132	0	10.246		1.7132	0	1.813
	1.845	134.755	162.006		1.845	1.696	0		1.845	43.835	2.209		1.845	0	3.495		1.845	4.395	27.4861		1.845	0	9.258		1.845	0	1.905
	1.9768	100.886	149.145		1.9768	2.777	0		1.9768	56.06	9.922		1.9768	0	2.821		1.9768	6.582	35.6038		1.9768	0	9.74		1.9768	0	1.973
	2.1086	78.001	91.243		2.1086	3.968	0		2.1086	80.487	24.354		2.1086	0	2.511		2.1086	12.959	45.8292		2.1086	0	10.331		2.1086	0	2.535
	2.2404	51.129	64.623		2.2404	5.553	0		2.2404	98.519	37.355		2.2404	0	2.619		2.2404	15.669	58.5784		2.2404	0	11.45		2.2404	0	2.971
	2.3722	29.142	43.266		2.3722	7.149	0		2.3722	117.964	63.538		2.3722	0	1.978		2.3722	19.387	69.962		2.3722	1.3	12.55		2.3722	0	4.458
	2.504	17.25	26.194		2.504	9.328	0		2.504	123.862	89.957		2.504	0	2.765		2.504	23.455	76.0883		2.504	9.204	14.955		2.504	0	7.399
	2.6358	7.493	9.693		2.6358	11.758	0.895		2.6358	121.68	100.553		2.6358	0	2.852		2.6358	26.141	79.4325		2.6358	18.283	16.513		2.6358	0	11.919
	2.7676	3.953	2.28		2.7676	13.45	3.387		2.7676	112.008	78.909		2.7676	0	2.606		2.7676	41.644	67.3917		2.7676	36.65	18.706		2.7676	0	15.559
	2.8993	1.08	0		2.8993	16.136	5.022		2.8993	117.396	70.48		2.8993	0	3.443		2.8993	55.646	58.5833		2.8993	69.99	18.908		2.8993	0	20.549
	3.0311	0	0		3.0311	16.53	7.997		3.0311	97.622	44.877		3.0311	0	3.064		3.0311	60.695	54.2569		3.0311	89.279	25.94		3.0311	0	31.737
	3.1629	0	0		3.1629	17.337	9.442		3.1629	113.002	38.301		3.1629	0	4.516		3.1629	51.196	53.9201		3.1629	115.421	32.667		3.1629	0	50.821
	3.2947	0	0		3.2947	20.37	16.007		3.2947	145.304	31.511		3.2947	0	4.429		3.2947	36.933	48.1173		3.2947	133.207	43.091		3.2947	6.074	69.276
	3.4265	0	0		3.4265	21.765	11.844		3.4265	162.972	29.759		3.4265	0	4.003		3.4265	21.667	43.5875		3.4265	117.212	57.148		3.4265	11.973	81.279
	3.5583	0	0		3.5583	22.068	17.361		3.5583	153.235	24.869		3.5583	0	5.757		3.5583	16.797	31.616		3.5583	101.168	67.648		3.5583	18.435	85.839
	3.6901	0	0		3.6901	23.525	19.172		3.6901	136.074	23.94		3.6901	0	6.366		3.6901	10.127	33.354		3.6901	92.552	82.437		3.6901	17.771	86.588
	3.8219	0	0		3.8219	23.097	21.089		3.8219	119.573	21.2		3.8219	0	6		3.8219	6.704	33.2877		3.8219	80.51	93.452		3.8219	12.559	80.415
	3.9536	0	0		3.9536	22.819	20.828		3.9536	102.288	20.439		3.9536	18.036	7.555		3.9536	8.591	33.9921		3.9536	77.612	96.6		3.9536	11.593	71.673
	4.0854	0	0		4.0854	24.125	22.395		4.0854	119.803	20.285		4.0854	53.87	10.466		4.0854	5.502	31.8426		4.0854	68.784	104.293		4.0854	8.845	62.119
	4.2172	0	0		4.2172	22.883	20.277		4.2172	95.843	13.819		4.2172	101.227	13.125		4.2172	4.507	34.9422		4.2172	59.169	108.728		4.2172	11.612	59.812
	4.349	0	0		4.349	23.258	20.481		4.349	121.547	2.01		4.349	150.018	16.522		4.349	4.849	36.0469		4.349	57.478	112.587		4.349	17.151	64.676
	4.4808	0	0		4.4808	24.603	25.982		4.4808	135.379	12.529		4.4808	170	24.426		4.4808	5.743	43.6086		4.4808	52.597	113.892		4.4808	25.365	73.259
	4.6126	0	0		4.6126	26.512	25.211		4.6126	153.478	20.436		4.6126	169.278	32.432		4.6126	4.46	41.5063		4.6126	50.179	117.957		4.6126	36.542	83.048
	4.7444	0	0		4.7444	27.208	22.2		4.7444	165.904	21.088		4.7444	170	41.4		4.7444	2.991	45.6612		4.7444	34.534	115.173		4.7444	44.066	88.558
	4.8762	0	0		4.8762	27.724	23.365		4.8762	156.514	19.546		4.8762	155.173	47.589		4.8762	3.513	51.6205		4.8762	33.331	115.907		4.8762	50.144	92.642
	5.008	0	0		5.008	27.01	23.456		5.008	162.345	18.946		5.008	149.185	58.541		5.008	2.475	53.5351		5.008	42.237	119.423		5.008	53.375	92.051
	5.1397	0	0		5.1397	25.23	20.487		5.1397	169.018	26.324		5.1397	137.682	76.42		5.1397	2.861	54.5041		5.1397	37.143	118.68		5.1397	63.864	92.585
	5.2715	0	0		5.2715	24.128	22.424		5.2715	166.48	19.851		5.2715	116.541	73.03		5.2715	3.088	56.5923		5.2715	35.68	119.08		5.2715	79.158	94.288
	5.4033	0	0		5.4033	23.989	24.746		5.4033	153.321	14.819		5.4033	100.089	79.517		5.4033	1.075	56.0564		5.4033	31.018	124.053		5.4033	91.753	96.853
	5.5351	0	0		5.5351	24.415	17.577		5.5351	135.582	17.354		5.5351	78.452	73.687		5.5351	1.808	54.5942		5.5351	35.429	119.954		5.5351	94.473	94.824
	5.6669	0	0		5.6669	23.537	19.673		5.6669	126.209	15.78		5.6669	65.771	69.352		5.6669	3.534	58.2198		5.6669	34.989	115.925		5.6669	89.859	93.07
	5.7987	0	0		5.7987	23.454	21.93		5.7987	116.746	13.863		5.7987	50.621	53.38		5.7987	2.917	62.75		5.7987	28.683	112.284		5.7987	80.781	91.007
	5.9305	0	0		5.9305	22.63	22.172		5.9305	120.256	11.892		5.9305	37.859	48.648		5.9305	3.292	68.0658		5.9305	34.151	107.55		5.9305	71.474	90.25
	6.0623	0	0		6.0623	23.975	25.181		6.0623	114.437	5.203		6.0623	30.59	48.755		6.0623	4.603	71.0556		6.0623	31.94	104.493		6.0623	66.774	85.282
	6.194	0	0		6.194	23.333	24.107		6.194	117.973	2.908		6.194	24.873	50.982		6.194	3.748	68.1511		6.194	27.365	108.824		6.194	68.286	79.527
	6.3258	0	0		6.3258	23.172	22.753		6.3258	106.074	3.163		6.3258	24.075	43.308		6.3258	2.143	67.8678		6.3258	29.648	110.816		6.3258	74.21	73.26
	6.4576	0	0		6.4576	24.462	22.228		6.4576	108.963	6.524		6.4576	20.497	42.154		6.4576	5.435	73.6079		6.4576	32.159	107.489		6.4576	75.928	68.76
	6.5894	0	0		6.5894	25.069	22.196		6.5894	109.999	4.398		6.5894	23.695	43.892		6.5894	7.138	68.8549		6.5894	23.159	105.504		6.5894	89.75	71.238
	6.7212	0	0		6.7212	24.351	23.571		6.7212	110.215	0.695		6.7212	19.211	44.81		6.7212	4.898	71.0827		6.7212	6.607	103.169		6.7212	92.642	74.364
	6.853	0	0		6.853	23.834	22.09		6.853	94.932	0		6.853	18.387	45.533		6.853	2.89	65.0813		6.853	15.536	105.143		6.853	99.81	80.544
	6.9848	0	0		6.9848	22.993	24.05		6.9848	85.26	0.644		6.9848	19.368	51.796		6.9848	2.353	68.5866		6.9848	14.021	109.571		6.9848	99.977	77.259
	7.1166	0	0		7.1166	25.794	27.262		7.1166	80.262	0.402		7.1166	17.928	52.194		7.1166	1.766	59.9771		7.1166	10.552	106.81		7.1166	104.064	73.944
	7.2484	0	0		7.2484	23.747	25.142		7.2484	73.937	0		7.2484	14.721	56.319		7.2484	1.88	57.9688		7.2484	2.703	103.159		7.2484	101.577	71.009
	7.3801	0	0		7.3801	24.392	23.653		7.3801	68.62	0		7.3801	14.309	57.831		7.3801	5.273	49.5372		7.3801	1.339	101.481		7.3801	95.637	66.836
	7.5119	0	0		7.5119	23.81	23.343		7.5119	50.093	0		7.5119	14.981	53.142		7.5119	0.557	58.2528		7.5119	2.2	99.696		7.5119	97.275	67.187
	7.6437	0	0		7.6437	23.014	22.635		7.6437	50.427	0		7.6437	12.277	51.764		7.6437	0.031	61.8731		7.6437	1.281	96.115		7.6437	99.088	72.081
	7.7755	0	0		7.7755	23.381	21.368		7.7755	45.12	0		7.7755	11.842	51.09		7.7755	0.644	66.544		7.7755	0	94.648		7.7755	104.375	73.673
	7.9073	0	0		7.9073	24.131	21.852		7.9073	31.004	0		7.9073	12.625	48.016		7.9073	0.723	71.6977		7.9073	0	91.587		7.9073	100.538	73.81
	8.0391	0	0		8.0391	24.761	24.574		8.0391	17.693	0		8.0391	15.885	49.448		8.0391	0.501	62.579		8.0391	0	93.985		8.0391	104.922	73.05
	8.1709	0	0		8.1709	25.4	27.307		8.1709	12.832	0		8.1709	11.657	42.376		8.1709	2.119	66.2638		8.1709	0.189	97.014		8.1709	111.541	73.767
	8.3027	0	0		8.3027	26.806	26.09		8.3027	7.092	0		8.3027	9.31	46		8.3027	0.813	60.8533		8.3027	0	92.258		8.3027	112.889	75.183
	8.4344	0	0		8.4344	27.871	24.573		8.4344	7.334	0		8.4344	12.705	57.021		8.4344	3.427	63.8017		8.4344	0	94.687		8.4344	117.274	80.32
	8.5662	0	0		8.5662	27.925	22.719		8.5662	6.695	0		8.5662	13.371	55.745		8.5662	2.199	63.8825		8.5662	0	94.392		8.5662	113.027	81.269
	8.698	0	0		8.698	29.421	25.631		8.698	0.287	0		8.698	11.162	53.247		8.698	2.625	64.9375		8.698	0.504	96.401		8.698	104.027	85.597
	8.8298	0	0		8.8298	31.563	24.02		8.8298	2.489	0		8.8298	13.83	48.014		8.8298	1.389	60.5453		8.8298	2.416	96.478		8.8298	108.731	86.363
	8.9616	0	0		8.9616	30.677	23.973		8.9616	5.579	0		8.9616	8.528	47.064		8.9616	0.506	57.6295		8.9616	0.353	105.393		8.9616	108.657	86.17
	9.0934	0	0		9.0934	31.276	25.679		9.0934	0.824	0		9.0934	7.937	49.728		9.0934	3.044	57.9509		9.0934	0.827	105.027		9.0934	104.75	83.54
	9.2252	0	0		9.2252	30.315	31.033		9.2252	0	0		9.2252	6.097	53.327		9.2252	3.451	64.6216		9.2252	0	105.275		9.2252	106.856	79.231
	9.357	0	0		9.357	29.994	34.329		9.357	0	0		9.357	7.018	56.98		9.357	1.884	62.9801		9.357	2.264	105.15		9.357	111.498	77.452
	9.4888	0	0		9.4888	29.806	35.12		9.4888	0	0		9.4888	10.12	50.148		9.4888	0.413	57.6887		9.4888	2.96	106.199		9.4888	108.904	76.227
	9.6205	0	0		9.6205	30.63	33.51		9.6205	0	0		9.6205	10.384	50.097		9.6205	0.974	59.6631		9.6205	2.649	109.133		9.6205	98.554	74.528
	9.7523	0	0		9.7523	31.606	36.447		9.7523	0	0		9.7523	11.731	53.977		9.7523	1.538	65.0806		9.7523	0	105.409		9.7523	75.855	78.293
	9.8841	0	0		9.8841	33.061	33.844		9.8841	0	0		9.8841	8.458	50.121		9.8841	2.618	56.8338		9.8841	4.018	105.81		9.8841	46.174	80.739
	10.0159	0.095	0		10.0159	35.396	29.44		10.0159	0	0		10.0159	14.475	56.032		10.0159	1.919	56.2837		10.0159	5.456	104.368		10.0159	26.966	82.614
	10.1477	3.875	0		10.1477	36.583	31.263		10.1477	0	0		10.1477	13.866	63.983		10.1477	0.969	66.224		10.1477	1.433	105.697		10.1477	11.382	86.867
	10.2795	2.287	0		10.2795	41.717	33.202		10.2795	0	0		10.2795	14.505	60.684		10.2795	2.225	61.2936		10.2795	2.935	105.477		10.2795	2.857	92.585
	10.4113	8.991	0		10.4113	45.865	34.144		10.4113	0	0		10.4113	16.459	67.726		10.4113	3.225	63.4575		10.4113	0.266	100.05		10.4113	0	92.042
	10.5431	13.977	0.518		10.5431	49.799	32.432		10.5431	0	0		10.5431	18.141	63.233		10.5431	2.689	64.7769		10.5431	0	101.708		10.5431	0	95.201
	10.6748	17.582	13.345		10.6748	52.474	31.531		10.6748	0	0		10.6748	20.828	57.586		10.6748	3.689	60.9035		10.6748	2.765	100.65		10.6748	0	96.819
	10.8066	27.034	17.698		10.8066	58.751	32.777		10.8066	0	0		10.8066	14.086	61.622		10.8066	5.74	57.4019		10.8066	0.598	96.323		10.8066	0	99.472
	10.9384	33.658	23.727		10.9384	64.54	50.046		10.9384	0	0		10.9384	14.122	50.062		10.9384	2.253	60.3172		10.9384	0	98.936		10.9384	0	100.602
	11.0702	31	27.63		11.0702	69.817	91.32		11.0702	0	0		11.0702	18.061	54.192		11.0702	4.97	67.3044		11.0702	4.481	102.621		11.0702	0	99.602
	11.202	29.824	23.994		11.202	92.574	143.329		11.202	0	0		11.202	18.379	62.137		11.202	3.527	67.6644		11.202	0.091	103.526		11.202	0	96.641
	11.3338	25.894	23.527		11.3338	137.625	168.616		11.3338	0	0		11.3338	14.091	62.75		11.3338	6.273	72.2204		11.3338	0.57	101.321		11.3338	0	93.055
	11.4656	26.267	23.247		11.4656	166.127	170		11.4656	0	0		11.4656	14.823	59.005		11.4656	3.731	64.5696		11.4656	0.5	100.213		11.4656	0	98.084
	11.5974	19.647	20.95		11.5974	170	170		11.5974	0	0		11.5974	14.457	55.72		11.5974	0.333	64		11.5974	2.4	102.521		11.5974	0	101.385
	11.7292	22.638	16.669		11.7292	170	170		11.7292	0	0		11.7292	17.442	55.365		11.7292	5.351	64.85		11.7292	12	111.333		11.7292	0	98.612
	11.8609	13.786	10.827		11.8609	170	119.907		11.8609	0	0		11.8609	14.21	62.554		11.8609	2.265	68.1885		11.8609	1.018	103.474		11.8609	0	101.161
	11.9927	17.471	13.466		11.9927	169.808	54.694		11.9927	0	0		11.9927	13.483	62.384		11.9927	6.608	74.8305		11.9927	2.508	101.484		11.9927	0	101.167
	12.1245	32.889	13.55		12.1245	150.462	23.954		12.1245	0	0		12.1245	16.031	65.879		12.1245	3.487	68.1515		12.1245	8.156	98.512		12.1245	0	98.901
	12.2563	31.216	14.128		12.2563	101.193	7.261		12.2563	0	0		12.2563	13.758	53.463		12.2563	7.137	69.2108		12.2563	1.326	94.447		12.2563	0	99.286
	12.3881	39.5	20.612		12.3881	70.48	0.427		12.3881	3.119	0		12.3881	21.884	60.943		12.3881	7.046	78.5277		12.3881	4.433	93.63		12.3881	0	100.119
	12.5199	30.27	33.311		12.5199	48.657	0		12.5199	7.169	0		12.5199	21.082	65.37		12.5199	5.663	70.1559		12.5199	6.155	89.208		12.5199	0	101.612
	12.6517	28.682	27.879		12.6517	32.561	0		12.6517	10.507	0		12.6517	21.861	54.53		12.6517	2.634	70.6612		12.6517	8.262	94.983		12.6517	0	98.356
	12.7835	26.581	30.789		12.7835	24.94	0		12.7835	21.862	0		12.7835	21.952	64.502		12.7835	4.692	75.6583		12.7835	10.177	97.704		12.7835	0	104.239
	12.9152	25.098	35.209		12.9152	18.985	0		12.9152	23.173	0		12.9152	19.963	63.852		12.9152	8.709	74.1918		12.9152	14.367	98.151		12.9152	0	106.331
	13.047	32.369	31.396		13.047	16.506	0		13.047	32.952	0		13.047	20.812	64.411		13.047	7.302	67.1094		13.047	17.534	101.94		13.047	0	105.852
	13.1788	32.927	23.156		13.1788	13.153	0		13.1788	47.978	0		13.1788	18.856	65.249		13.1788	6.999	70.228		13.1788	19.755	102.062		13.1788	0	105.437
	13.3106	28.481	12.15		13.3106	11.982	0		13.3106	66.833	0		13.3106	18.282	59.407		13.3106	8.148	83.4926		13.3106	21.915	99.041		13.3106	0	106.802
	13.4424	31.46	13.388		13.4424	11.342	0		13.4424	78.195	0		13.4424	18.311	53.291		13.4424	9.22	78.3097		13.4424	12.503	100.46		13.4424	0	108.386
	13.5742	23.915	8.916		13.5742	9.847	0		13.5742	85.562	0		13.5742	12.078	46.66		13.5742	9.689	74.4286		13.5742	18.624	93.059		13.5742	0	108.372
	13.706	25.809	3.728		13.706	9.158	0		13.706	96.489	0		13.706	18.659	55.716		13.706	10.438	72.6198		13.706	18.015	86.969		13.706	0	106.136
	13.8378	28.28	4.509		13.8378	9.637	0		13.8378	91.88	2.978		13.8378	19.646	66.744		13.8378	14.922	68.7568		13.8378	14.382	87.856		13.8378	0	106.83
	13.9696	29.269	6.19		13.9696	8.791	0		13.9696	73.03	2.741		13.9696	16.619	84.424		13.9696	15.225	66.2381		13.9696	12.837	83.532		13.9696	0	107.277
	14.1013	20.218	13.204		14.1013	7.333	0		14.1013	76.439	4.85		14.1013	20.092	97.895		14.1013	16.373	65.0467		14.1013	23.617	85.65		14.1013	0	104.329
	14.2331	30.447	16.509		14.2331	7.211	0		14.2331	77.206	6.5		14.2331	20.532	104.03		14.2331	21.157	64.1398		14.2331	10.098	94.902		14.2331	0	101.261
	14.3649	25.973	13.378		14.3649	6.458	0		14.3649	59.569	11.989		14.3649	17.986	90.703		14.3649	28.671	62.3288		14.3649	12.39	99.06		14.3649	0	102.937
	14.4967	30.415	8.542		14.4967	6.687	0		14.4967	43.337	8.709		14.4967	20.962	87.71		14.4967	43.938	64.4375		14.4967	14.974	98.353		14.4967	0	109.138
	14.6285	35.599	11.597		14.6285	7.251	0		14.6285	60.446	11.282		14.6285	20.75	84.032		14.6285	65.902	56.104		14.6285	8.542	96.078		14.6285	0	110.243
	14.7603	33.062	16.113		14.7603	7.067	0		14.7603	37.538	8.23		14.7603	20.682	94.107		14.7603	92	52.3747		14.7603	23.371	97.761		14.7603	0	107.345
	14.8921	31.533	18.446		14.8921	6.241	0		14.8921	54.23	12.371		14.8921	24.171	107.53		14.8921	118.672	52.5869		14.8921	20.71	93.335		14.8921	0	102.956
	15.0239	38.832	12.387		15.0239	7.071	0		15.0239	47.671	16.809		15.0239	15.935	100.226		15.0239	148.17	59.9112		15.0239	19.618	90.395		15.0239	0	100.334
	15.1556	34.174	11.771		15.1556	7.073	0		15.1556	38.43	15.646		15.1556	13.537	86.352		15.1556	153.875	50.9663		15.1556	22.93	91.981		15.1556	0	97.59
	15.2874	30.141	10.199		15.2874	7.087	0		15.2874	39.547	13.067		15.2874	10.271	76.59		15.2874	170	54.1267		15.2874	22.115	90.412		15.2874	0	97.619
	15.4192	24.337	10.139		15.4192	7.333	0		15.4192	46.665	11.991		15.4192	5.628	80.38		15.4192	164.438	52.2779		15.4192	21.52	88.301		15.4192	0	96.303
	15.551	27.351	12.811		15.551	7.236	0		15.551	54.713	14.501		15.551	4.468	82.613		15.551	154.078	60.483		15.551	18.016	86.142		15.551	0	97.567
	15.6828	32.05	12.325		15.6828	7.087	0		15.6828	54.03	19.287		15.6828	4.029	86.811		15.6828	147.078	58.9057		15.6828	21.502	86.936		15.6828	0	98.883
	15.8146	37.262	13.826		15.8146	7.222	0		15.8146	64.493	14.759		15.8146	1.525	80.661		15.8146	130.259	71.7714		15.8146	21.679	90.81		15.8146	0	101.459
	15.9464	33.739	17.585		15.9464	8.134	0		15.9464	58.721	16.39		15.9464	1.877	98.12		15.9464	124.734	63.026		15.9464	18.814	95.978		15.9464	0	104.213
	16.0782	26.688	25.869		16.0782	6.604	0		16.0782	60.977	29.285		16.0782	0.744	118.51		16.0782	137.637	67.2056		16.0782	12.976	96.9		16.0782	0	107.139
	16.21	27.625	24.896		16.21	7.747	0		16.21	71.934	31.725		16.21	0.743	124.137		16.21	136.921	63.7932		16.21	11.045	100.642		16.21	0	109.938
	16.3417	28.219	23.383		16.3417	8.665	0		16.3417	72.799	43.187		16.3417	6.303	120.693		16.3417	149.959	57.8974		16.3417	13.659	103.665		16.3417	0	109.509
	16.4735	31.565	20.511		16.4735	8.474	0		16.4735	81.975	52.483		16.4735	4.193	94.998		16.4735	146.969	55.7469		16.4735	16.844	105.602		16.4735	0	104.283
	16.6053	31.608	19.138		16.6053	8.617	0		16.6053	92.008	72.543		16.6053	3.529	84.068		16.6053	132.064	53.8958		16.6053	18.638	104.826		16.6053	0	106.785
	16.7371	25.058	25.166		16.7371	7.037	0		16.7371	110.887	119.191		16.7371	5.029	92.464		16.7371	121.605	47.4805		16.7371	15.324	96.735		16.7371	0	107.062
	16.8689	25.163	24.534		16.8689	7.351	0		16.8689	155.995	141.888		16.8689	2.928	96.637		16.8689	104.634	46.7548		16.8689	19.667	87.877		16.8689	0	110.707
	17.0007	27.446	24.93		17.0007	7.501	0		17.0007	139.102	114.059		17.0007	3.36	89.896		17.0007	98.326	52.4294		17.0007	16.678	82.67		17.0007	0	111.496
	17.1325	35.435	25.019		17.1325	7.469	0		17.1325	95.617	71.573		17.1325	2.878	93.814		17.1325	96.014	61.7899		17.1325	11.15	82.228		17.1325	0	112.163
	17.2643	33.08	14.308		17.2643	7.65	0		17.2643	55.787	36.934		17.2643	3.656	79.491		17.2643	91.34	74.9017		17.2643	7.714	91.45		17.2643	0	112.145
	17.396	30.032	15.382		17.396	7.594	0		17.396	18.863	7.613		17.396	5.753	68.911		17.396	90.333	80.1667		17.396	14.585	101.431		17.396	0	117.814
	17.5278	30.517	14.53		17.5278	7.67	0		17.5278	0.268	0.327		17.5278	4.04	84.423		17.5278	87.648	76.8955		17.5278	18.666	109.173		17.5278	0	117.608
	17.6596	37.047	18.073		17.6596	8.18	0		17.6596	0	0		17.6596	3.972	92.198		17.6596	83.335	71.3676		17.6596	27.67	107.66		17.6596	0	116.473
	17.7914	33.084	18.759		17.7914	7.705	0		17.7914	0	0		17.7914	11.814	107.254		17.7914	79.403	80.6702		17.7914	30.134	111.7		17.7914	0	114.714
	17.9232	33.917	26.727		17.9232	6.725	0		17.9232	0	0		17.9232	7.57	112.93		17.9232	72.179	81.8237		17.9232	35.341	117.064		17.9232	0	109.883
	18.055	44.556	31.454		18.055	8.437	0		18.055	0	0		18.055	8.784	102.511		18.055	67.766	77.5003		18.055	41.737	114.625		18.055	0	112.415
	18.1868	48.949	33.361		18.1868	7.939	0		18.1868	0	0		18.1868	9.938	90.604		18.1868	67.935	73.0634		18.1868	35.937	116.028		18.1868	0	107.983
	18.3186	46.519	40.224		18.3186	7.404	0		18.3186	0	0		18.3186	7.076	88.812		18.3186	70.356	69.2155		18.3186	30.169	117.431		18.3186	0	109.495
	18.4504	51.354	37.976		18.4504	6.312	0		18.4504	0	0		18.4504	5.367	94.424		18.4504	68.873	66.0751		18.4504	32.372	121.086		18.4504	0	108.3
	18.5821	56.507	37.281		18.5821	7.68	0		18.5821	0	0		18.5821	2.29	94.952		18.5821	74.618	66.5591		18.5821	25.861	120.807		18.5821	0	108.244
	18.7139	65.009	29.62		18.7139	8.14	0		18.7139	0	0		18.7139	6.693	96.566		18.7139	72.62	65.6291		18.7139	31.139	119.262		18.7139	0	105.158
	18.8457	55.28	25.744		18.8457	6.964	0		18.8457	0	0		18.8457	6.128	100.045		18.8457	75.88	65.5729		18.8457	35.993	120.835		18.8457	0	104.82
	18.9775	55.159	27.078		18.9775	7.203	0		18.9775	0	0		18.9775	4.268	95.646		18.9775	67.466	64.9146		18.9775	23.714	122.428		18.9775	0	106.104
	19.1093	65.619	40.28		19.1093	7.57	0		19.1093	0	0		19.1093	6.159	99.082		19.1093	74.347	71.8527		19.1093	27.493	125.796		19.1093	0	105.945
	19.2411	68.2	56.98		19.2411	8.306	0						19.2411	9.483	103.475		19.2411	66.533	74.0525		19.2411	26.4	128.896		19.2411	0	106.639
	19.3729	70.038	67.396		19.3729	7.438	0						19.3729	14.339	99.974		19.3729	62.965	76.4983		19.3729	25.12	132.497		19.3729	0	105.769
	19.5047	72.473	72.851		19.5047	7.214	0						19.5047	16.675	102.19		19.5047	71.067	70.6963		19.5047	29.085	127.045		19.5047	0	108.958
	19.6364	86.255	75.408		19.6364	7.769	0						19.6364	18.299	106.149		19.6364	70.436	70.6446		19.6364	30.746	118.784		19.6364	0	108.731
	19.7682	96.412	89.966		19.7682	7.439	0						19.7682	16.941	98.162		19.7682	69.844	67.3041		19.7682	43.901	102.001		19.7682	0	106.053
	19.9	113.865	108.957		19.9	8.449	0						19.9	20.482	101.823		19.9	80.148	77.8975		19.9	44.941	92.53		19.9	0	100.736
	20.0318	119.862	130.856		20.0318	7.52	0						20.0318	22.69	89.856		20.0318	79.84	69.2589		20.0318	28.067	83.585		20.0318	0	101.575
	20.1636	120.595	155.218		20.1636	7.63	0						20.1636	28.352	84.228		20.1636	76.6	62.06		20.1636	42.278	84.053		20.1636	0	98.092
	20.2954	120.164	163.827		20.2954	6.685	0						20.2954	39.504	74.642		20.2954	62.667	65.7083		20.2954	52.045	95.428		20.2954	0	99.692
	20.4272	130.142	150.56		20.4272	7.177	0						20.4272	49.301	80.846		20.4272	61.164	72.9002		20.4272	70.693	104.183		20.4272	7.672	96.266
	20.559	140.056	114.667		20.559	6.953	0						20.559	72.56	92.185		20.559	56.517	73.8802		20.559	129.937	98.995		20.559	27.143	87.279
	20.6908	161.416	64.735		20.6908	7.964	0						20.6908	95.095	88.411		20.6908	52.959	65.5244		20.6908	138.502	82.727		20.6908	49.936	84.522
	20.8225	155.444	36.665		20.8225	7.624	0						20.8225	128.494	87.782		20.8225	55.848	66.8845		20.8225	111.618	62.233		20.8225	75.591	85.835
	20.9543	139.278	23.46		20.9543	7.333	0						20.9543	155.729	90.205		20.9543	62.351	74.289		20.9543	57.757	39.792		20.9543	88.269	86.261
	21.0861	111.268	7.298		21.0861	7.579	0						21.0861	169.366	85.73		21.0861	62.848	77.9008		21.0861	16.311	22.99		21.0861	89.253	85.706
	21.2179	89.973	0.388		21.2179	7.501	0						21.2179	170	73.826		21.2179	58.938	76.3215		21.2179	0.542	15.483		21.2179	81.312	88.624
	21.3497	78.081	0		21.3497	7.134	0						21.3497	169.23	56.022		21.3497	54.379	67.5947		21.3497	0	10.502		21.3497	63.406	94.912
	21.4815	50.125	0		21.4815	7.03	0						21.4815	158.065	41.458		21.4815	51.442	62.5226		21.4815	0	6.798		21.4815	43.233	96.289
	21.6133	30.209	0		21.6133	6.706	0						21.6133	146.875	41.014		21.6133	47.972	54.2727		21.6133	0	4.585		21.6133	34.088	99.176
	21.7451	21.889	0		21.7451	7.22	0						21.7451	124.535	38.017		21.7451	44.047	49.9896		21.7451	0	2.966		21.7451	27.928	99.579
	21.8768	14.254	0		21.8768	6.726	0						21.8768	104.804	30.147		21.8768	40.791	51.6507		21.8768	0	2.15		21.8768	19.494	100.664
	22.0086	6.081	0		22.0086	7.137	0						22.0086	82.985	28.176		22.0086	37.723	46.3451		22.0086	0	2		22.0086	9.774	107.349
	22.1404	1.747	0		22.1404	7.787	0						22.1404	66.279	25.835		22.1404	33.033	38.6391		22.1404	0	1.506		22.1404	4.584	105.609
	22.2722	2.141	0		22.2722	7.691	0						22.2722	54.192	24.23		22.2722	25.374	31.2294		22.2722	0	1.57		22.2722	3.612	102.969
	22.404	0.964	0		22.404	7.957	0						22.404	41.238	24.978		22.404	18.165	23.6481		22.404	0	1.605		22.404	2.931	95.056
	22.5358	0	0		22.5358	9.173	0						22.5358	26.823	24.283		22.5358	13.996	17.9436		22.5358	0	1.214		22.5358	1.259	92.002
	22.6676	0	0		22.6676	9.361	0						22.6676	8.969	20.246		22.6676	5.572	12.082		22.6676	0	0.788		22.6676	0	87.304
	22.7994	0	0		22.7994	8.666	0						22.7994	0	15.5		22.7994	4.465	7.6904		22.7994	0	1.148		22.7994	1.618	77.441
	22.9312	0	0		22.9312	8.99	0						22.9312	0	9.125		22.9312	1.726	7.2181		22.9312	0	1.122		22.9312	0.106	64.374
	23.0629	0	0		23.0629	9.571	0						23.0629	0	6.287		23.0629	1.376	5.6826		23.0629	0	0.674		23.0629	0.065	43.242
	23.1947	0	0		23.1947	11.029	0						23.1947	0	6.219		23.1947	0	0.6667		23.1947	0	0.667		23.1947	0	26.067
	23.3265	0	0		23.3265	11.149	0						23.3265	4.438	5.358						23.3265	0	0.943		23.3265	0	15.799
	23.4583	0	0		23.4583	12.014	0						23.4583	14.639	5.661		23.4583	14.083	8.23		23.4583	0	0.667		23.4583	0	10.119
	23.5901	0	0		23.5901	12.66	0						23.5901	6.892	4.787		23.5901	14.96	6.439						23.5901	0	7.212
	23.7219	0	0		23.7219	13.264	0						23.7219	0.635	3.496		23.7219	15.043	7.07						23.7219	0	5.444
	23.8537	0	0		23.8537	14.005	0						23.8537	0	3.884		23.8537	13.54	6.846						23.8537	0	4.236
	23.9855	0	0		23.9855	16.552	0						23.9855	0	4.192		23.9855	10.535	7.698						23.9855	0	3.333
	24.1172	0	0		24.1172	18.887	0						24.1172	0	3.721		24.1172	12.719	4.944
	24.249	0	0		24.249	23.106	2.104						24.249	0	3.24		24.249	16.879	7.175
	24.3808	0	0		24.3808	30.642	7.175						24.3808	0	4.3		24.3808	19.333	2
	24.5126	0	0		24.5126	40.696	21.289						24.5126	0	2.896
	24.6444	0	0		24.6444	57.051	48.318						24.6444	0	3.121
					24.7762	76.667	71.92						24.7762	0	2.466
					24.908	91.138	79.629						24.908	0	3.313
					25.0398	91.058	55.583						25.0398	0	2.635
					25.1716	74.875	32.479						25.1716	0	3.009
					25.3033	53.916	28.846						25.3033	0	2.268
					25.4351	43.342	31.192						25.4351	0	3.138
					25.5669	36.268	29.5						25.5669	0	2.796
					25.6987	32.398	24.84						25.6987	0	2.204
					25.8305	29.81	26.183						25.8305	0	2.657
					25.9623	28.267	26.481						25.9623	0	2.291
					26.0941	27.228	26.509						26.0941	0	2.201
					26.2259	27.889	25.784						26.2259	0	2.667
					26.3576	28.917	27.97
					26.4894	28.255	26.012
					26.6212	27.684	25.117
					26.753	25.689	27.574
					26.8848	25.561	25.655
					27.0166	23.522	21.478
					27.1484	24.453	28.48
					27.2802	26.643	24.644
					27.412	26.037	30.381
					27.5437	28.336	22.426
					27.6755	24.874	24.325
					27.8073	21.618	25.357
					27.9391	22.453	20.368
					28.0709	23.41	18.049
					28.2027	22.824	16.043
					28.3345	21.205	16.39
					28.4663	19.611	16.411
					28.598	17.127	16.871
					28.7298	14.907	14.097
					28.8616	14.309	8.913
					28.9934	12.565	1.687
					29.1252	10.459	0
					29.257	7.994	0
					29.3888	6.404	0
					29.5206	5.893	0
					29.6524	5.319	0
					29.7841	4.166	0
					29.9159	3.222	0
					30.0477	3.001	0
					30.1795	2.686	0
					30.3113	2.362	0
					30.4431	1.9	0
					30.5749	1.52	0
					30.7067	2	0
					30.8384	1.952	0
					30.9702	1.333	0

[truncated: 5 more sheets: Supplementary Figure 5, Supplementary Figure 6, Supplementary Figure 7, Supplementary Figure 8, Supplementary Figure 9]
